# Supplementary material for: Dose reconstruction supports the interpretation of decreased abundance of mammals in the Chernobyl Exclusion Zone
Source: Sci Rep. 2020 Aug 21;10:14083. doi: 10.1038/s41598-020-70699-3 (PMC7442794; doi:10.1038/s41598-020-70699-3)
Supplement: Supplementary file 2 — Supplementary Information 2. [file 41598_2020_70699_MOESM2_ESM.xlsx]

## Sheet: mammals
Date	Site	Time	ID	GPS	Time since snow (h)	Tree cover (%)	Bush cover (%)	Grass cover (%)	Radiation (µSv/h)	Wolf	Fox	Marten	Stoat	Wild boar	Moose	Red deer	Roe deer	Horse	Hare	Squirrel	Mouse
21	Kopachi	1615	excluded	51.20.853, 30.07.652	13.5	30	30	40	0.036	0	1	0	0	0	0	0	0	0	0	0	0
21	Lelev	1500	excluded	51.17.767, 30.12.542	13.5	0	60	40	0.0185	0	0	0	0	0	0	0	1	0	0	0	0
21	Lelev	1530	excluded	51.17.584, 30.12.450	13.5	0	30	70	0.014	0	0	0	0	0	0	0	0	0	1	0	0
48	Chistogalovka	1605	excluded	51.21.653, 30.00.525	24	0	40	60	0.525	1	1	0	0	1	0	0	0	0	2	0	0
48	Kopachi	1300	excluded	51.20.759, 30.07.717	24	0	40	60	0.195	2	4	0	0	0	0	1	0	8	0	0	0
48	Island	1367	excluded	50.22.397, 30.07.952	24	10	20	70	0.435	3	3	0	0	0	0	1	0	0	2	1	1
48	Lelev	1700	excluded	51.17.764, 30.12.541	24	0	50	50	0.029	0	4	0	0	0	0	0	0	0	3	1	1
48	Novoshepelichi	1450	excluded	51.24.735, 30.02.500	24	10	20	70	0.0265	1	2	0	0	0	0	0	0	0	3	0	2
48	Red Forest	1550	excluded	51.23.457, 30.03.763	24	30	10	50	0.0755	0	5	0	0	0	0	0	0	0	2	0	0
49	Korogod	1315	excluded	51.16.185, 30.01.309	0	0	30	70	0.015	0	0	0	0	0	0	0	0	0	1	0	0
49	Roz-ezzhee	1375	excluded	51.16.775, 29.54.515	2	0	5	95	0.0185	0	4	0	0	1	0	0	0	0	0	0	0
49	Chistogalovka	1455	excluded	51.21.719, 30.00.478	1	25	25	50	0.0775	1	4	0	0	0	0	3	0	0	8	0	0
49	Red Forest	1515	excluded	51.23.040, 30.02.470	1	0	10	90	3.163	0	3	0	0	0	0	1	0	0	2	0	0
49	Red Forest	1585	excluded	51.23.361, 30.03.789	1	30	0	70	0.92	0	0	0	0	0	0	0	2	0	0	0	0
49	Novoshepelichi	1650	excluded	51.24.730, 30.02.389	1	5	15	80	0.03	0	2	0	0	0	0	0	0	0	6	0	0
49	Island	1700	excluded	51.22.399, 30.07.967	1	10	20	70	0.041	3	8	0	0	0	0	0	0	0	4	0	0
34	Stari	900	1	51.25.513, 29.56.981	26	70	60	0	0.22	1	1	0	0	0	0	0	0	0	0	0	2
34	Stari	910	2	51.25.463, 29.56.907	26	70	60	0	0.18	0	0	0	0	0	0	0	0	0	0	1	2
34	Stari	915	3	51.25.416, 29.56.880	26	70	60	0	0.29	0	0	0	0	0	0	0	0	0	0	0	1
34	Stari	920	4	51.25.379, 29.56.840	26	80	90	0	0.25	0	0	0	0	0	0	0	0	0	0	0	0
34	Stari	925	5	51.25.337, 29.56.832	26	90	20	10	0.2	0	0	0	0	0	0	0	0	0	1	0	3
34	Stari	935	6	51.25.281, 29.56.806	26	80	20	20	0.2	0	0	0	0	0	0	0	0	0	0	0	1
34	Stari	990	7	51.25.237, 29.56.767	26	80	5	20	0.2	0	1	0	0	0	0	0	0	0	0	0	1
34	Stari	995	8	51.25.204, 29.56.709	26	90	20	10	0.29	0	0	0	0	0	0	0	0	2	0	0	0
34	Stari	1000	9	51.25.165, 29.56.706	26	30	30	40	0.26	0	0	0	0	0	0	0	0	2	0	0	0
34	Stari	1005	10	51.25.136, 29.56.770	26	20	20	70	0.44	0	0	0	0	0	0	0	0	1	0	0	0
34	Stari	1010	11	51.25.109, 29.56.838	26	30	30	50	0.27	0	0	0	0	0	0	0	0	0	0	0	3
34	Stari	1015	12	51.25.079, 29.56.903	26	20	20	60	0.41	0	1	0	0	0	0	0	0	0	0	0	0
34	Stari	1020	13	51.25.054, 29.56.966	26	5	5	90	0.4	0	1	0	0	0	0	0	0	2	1	0	1
34	Stari	1025	14	51.25.029, 29.57.032	26	5	5	90	0.4	0	1	0	0	0	0	0	0	2	0	0	0
34	Stari	1030	15	51.25.006, 29.57.103	26	5	5	90	0.45	0	1	0	0	0	0	0	0	2	0	0	0
34	Stari	1035	16	51.24.974, 29.57.163	26	5	5	90	0.49	0	2	0	0	0	0	0	0	2	0	0	0
34	Stari	1040	17	51.24.937, 29.57.195	26	5	5	90	0.52	0	3	0	0	0	0	0	0	0	0	0	0
34	Stari	1045	18	51.24.924, 29.57.267	26	5	5	90	0.5	0	2	0	0	0	0	0	0	0	0	0	0
34	Stari	1050	19	51.24.917, 29.57.343	26	0	5	95	0.49	0	1	0	0	0	0	0	0	0	0	0	0
34	Stari	1055	20	51.24.906, 29.57.421	26	0	5	95	0.5	0	0	0	0	0	0	0	0	0	0	0	0
34	Vesniane	1175	21	51.17.646, 29.38.570	28	100	0	0	3.98	0	0	1	0	0	0	0	0	0	0	0	1
34	Vesniane	1180	22	51.17.693, 29.38.558	28	100	0	0	5.1	0	0	1	0	0	0	0	0	0	0	1	0
34	Vesniane	1185	23	51.17.739, 29.35.540	28	100	0	0	4.9	0	0	2	0	0	0	0	0	0	0	4	0
34	Vesniane	1190	24	51.17.782, 29.38.512	28	100	0	0	5.2	0	0	0	0	0	0	0	0	0	0	2	0
34	Vesniane	1195	25	51.17.526, 29.38.483	28	100	0	0	5.1	0	0	0	0	0	0	0	0	0	0	0	0
34	Vesniane	1200	26	51.17.868, 29.38.454	28	100	0	0	5.9	0	0	0	0	0	0	0	0	0	0	0	0
34	Vesniane	1205	27	51.17.910, 29.38.417	28	100	0	0	4.5	0	1	0	0	0	0	0	0	0	0	2	0
34	Vesniane	1210	28	51.17.957, 29.38.386	28	100	0	0	4.1	0	1	0	0	0	0	0	0	0	0	0	0
34	Vesniane	1215	29	51.17.995, 29.38.364	28	100	0	0	4.1	0	1	0	0	0	0	0	0	0	0	1	0
34	Vesniane	1220	30	51.18.040, 29.38.347	28	60	0	40	3.9	1	1	0	0	0	0	0	0	0	0	0	0
34	Vesniane	1225	31	51.18.089, 29.38.332	28	50	0	50	3.1	1	1	0	0	0	0	0	0	0	0	0	0
34	Vesniane	1230	32	51.18.132, 29.38.336	28	40	30	30	3.2	1	0	0	0	0	0	0	0	0	0	0	0
34	Vesniane	1235	33	51.18.184, 29.38.336	28	90	5	5	2.8	1	0	0	0	1	1	0	0	0	0	0	0
34	Vesniane	1240	34	51.18.226, 29.38.342	28	100	20	0	2.7	4	0	0	0	0	0	0	0	0	0	1	0
34	Vesniane	1245	35	51.18.276, 29.38.341	28	100	0	0	1.9	3	0	0	0	0	1	0	0	0	0	3	0
34	Vesniane	1250	36	51.18.326, 29.38.337	28	100	0	0	1.6	3	0	0	0	0	0	0	0	0	0	4	0
34	Vesniane	1255	37	51.18.371, 29.38.321	28	100	0	0	1.2	4	0	0	0	0	0	0	0	0	0	3	0
34	Vesniane	1260	38	51.18.411, 29.38.311	28	100	0	0	1.3	3	1	0	0	0	2	0	0	0	0	0	0
34	Vesniane	1265	39	51.18.453, 29.38.299	28	100	0	0	1.1	0	2	0	0	0	0	0	0	0	0	0	0
34	Vesniane	1270	40	51.18.498, 29.38.289	28	100	0	0	1.6	0	1	0	0	0	0	0	0	0	0	0	2
34	Varovychi	1295	41	51.16.544, 29.38.280	29	100	0	0	1.7	0	1	0	0	0	1	0	0	0	1	0	0
34	Varovychi	1300	42	51.16.705, 29.33.351	29	40	30	30	1	1	0	0	0	0	0	0	0	0	0	0	3
34	Varovychi	1305	43	51.16.750, 29.33.342	29	40	40	20	0.92	1	0	0	0	0	0	0	0	0	0	0	0
34	Varovychi	1310	44	51.16.800, 29.33.340	29	30	40	30	1.19	2	0	0	0	0	0	0	0	0	0	0	0
34	Varovychi	1315	45	51.16.845, 29.33.334	29	50	40	10	0.85	2	0	0	1	0	0	0	0	0	0	0	0
34	Varovychi	1320	46	51.16.990, 29.33.325	29	20	40	40	1.29	0	0	0	0	0	0	0	0	0	0	0	1
34	Varovychi	1325	47	51.16.935, 29.33.312	29	40	40	20	1.13	0	0	0	0	0	1	0	0	0	0	0	1
34	Varovychi	1330	48	51.16.992, 29.33.209	29	40	40	20	1.38	0	1	0	0	0	0	0	0	0	0	0	2
34	Varovychi	1335	49	51.17.039, 29.33.285	29	30	40	30	1.18	1	0	0	0	0	0	0	0	0	0	0	0
34	Varovychi	1360	50	51.17.082, 29.33.276	29	30	40	30	1.39	1	0	0	0	0	0	0	0	0	0	0	0
34	Varovychi	1365	51	51.17.107, 29.33.329	29	60	40	0	1.18	1	0	0	0	0	0	0	0	0	0	0	0
34	Varovychi	1370	52	51.17.121, 29.33.397	29	60	40	0	1.25	1	0	0	0	0	0	0	0	0	0	0	0
34	Varovychi	1375	53	51.17.140, 29.33.466	29	60	40	0	1.46	1	0	0	0	0	0	0	0	0	0	0	0
34	Varovychi	1380	54	51.17.157, 29.33.536	29	60	40	0	1.35	1	0	0	0	0	0	0	1	0	0	0	0
34	Varovychi	1385	55	51.17.186, 29.33.634	29	90	5	5	1.3	0	1	0	0	0	0	0	0	0	0	1	0
34	Varovychi	1390	56	51.17.227, 29.33.610	29	90	5	5	1.42	0	1	0	1	0	0	0	0	0	0	3	0
34	Varovychi	1395	57	51.17.271, 29.33.572	29	100	0	0	1.25	0	0	0	0	0	0	0	0	0	0	2	0
34	Varovychi	1400	58	51.17.311, 29.33.542	29	100	0	0	1.52	0	2	0	0	0	0	0	0	0	0	0	0
34	Varovychi	1405	59	51.17.356, 29.33.508	29	100	30	0	1.43	0	2	0	0	0	0	0	0	0	0	4	0
34	Varovychi	1410	60	51.17.390, 29.33.473	29	100	30	0	1.22	0	1	0	0	0	1	0	0	0	0	0	0
34	Red Forest	1500	61	51.23.465, 30.03.850	30	60	40	0	0.59	1	1	0	0	0	0	0	0	0	0	0	0
34	Red Forest	1502	62	51.23.464, 30.03.782	30	60	50	0	0.76	1	1	0	0	0	0	0	0	0	0	0	0
34	Red Forest	1505	63	51.23.428, 30.03.775	30	60	50	0	0.9	1	1	0	0	0	0	0	0	0	0	0	0
34	Red Forest	1508	64	51.23.384, 30.03.782	30	30	40	30	1.26	1	1	0	0	0	0	0	0	0	0	0	0
34	Red Forest	1510	65	51.23.336, 30.03.777	30	30	30	40	1.58	1	1	0	0	0	0	0	0	0	0	0	1
34	Red Forest	1512	66	51.23.285, 30.03.777	30	100	0	0	5.51	1	1	0	0	0	0	0	0	0	0	0	0
34	Red Forest	1514	67	51.23.254, 30.03.736	30	100	0	0	7.54	0	0	0	0	0	0	0	0	0	0	0	0
34	Red Forest	1516	68	51.23.215, 30.03.764	30	100	0	0	7.42	0	0	0	0	0	0	0	0	0	0	0	0
34	Red Forest	1518	69	51.23.179, 30.03.801	30	100	0	0	6.87	0	0	0	0	0	0	0	0	0	0	0	0
34	Red Forest	1520	70	51.22.914, 30.03.786	30	80	20	0	171	0	0	0	0	0	0	0	0	0	0	0	0
34	Red Forest	1522	71	51.22.952, 30.03.791	30	80	20	0	194	0	0	0	0	0	0	0	0	0	0	0	0
34	Red Forest	1524	72	51.22.877, 30.03.887	30	80	20	0	225	0	0	0	0	0	0	0	0	0	0	0	0
34	Red Forest	1528	73	51.23.463, 30.03.925	30	100	0	0	0.82	0	2	0	0	0	0	0	0	0	0	0	0
34	Red Forest	1530	74	51.23.473, 30.04.000	30	100	0	0	0.68	0	2	0	0	1	0	0	0	0	0	0	0
34	Red Forest	1532	75	51.23.476, 30.03.078	30	100	0	0	0.82	0	2	0	0	0	0	0	0	0	0	0	0
34	Red Forest	1534	76	51.23.480, 30.04.151	30	100	0	0	0.92	0	1	0	0	0	0	0	0	0	1	0	0
34	Red Forest	1538	77	51.23.484, 30.04.227	30	100	0	0	1.14	0	1	0	0	0	0	0	0	0	0	0	0
34	Red Forest	1540	78	51.23.441, 30.04.228	30	60	15	10	2.53	0	0	0	0	0	0	0	0	0	0	0	0
34	Red Forest	1542	79	51.23.393, 30.04.223	30	60	15	25	5.13	0	0	0	0	0	0	0	0	0	0	0	0
34	Red Forest	1544	80	51.23.363, 30.04.253	30	50	5	45	7.77	0	0	0	0	0	0	0	0	0	0	0	3
34	Red Forest	1546	81	51.23.349, 30.04.315	30	30	10	60	9	0	1	0	0	0	0	0	0	0	0	0	0
34	Red Forest	1548	82	51.23.303, 30.04.328	30	30	10	60	11.76	0	0	0	0	0	0	0	0	0	0	0	0
34	Red Forest	1550	83	51.23.259, 30.04.342	30	30	10	60	10.14	0	1	0	0	0	0	0	0	0	0	0	0
34	Red Forest	1552	84	51.23.215, 30.04.335	30	50	30	20	3.65	0	1	0	0	0	0	0	0	0	0	0	0
34	Red Forest	1556	85	51.23.169, 30.04.331	30	60	50	0	4.61	0	0	0	0	0	0	0	0	0	0	0	0
34	Red Forest	1559	86	51.23.123, 30.04.334	30	60	50	0	10.39	0	0	0	0	0	0	0	0	0	0	0	0
34	Red Forest	1602	87	51.23.087, 30.04.317	30	60	50	0	18.16	0	0	0	0	0	0	0	0	0	0	0	0
34	Red Forest	1604	88	51.23.109, 30.04.256	30	60	50	0	17.7	0	0	0	0	0	0	0	0	0	0	0	0
34	Red Forest	1608	89	51.23.137, 30.04.198	30	50	50	0	8.97	0	0	0	0	0	0	0	0	0	0	0	0
34	Red Forest	1612	90	51.23.164, 30.04.142	30	50	50	0	4.42	0	1	0	0	0	0	0	0	0	0	0	0
34	Red Forest	1615	91	51.23.197, 30.04.180	30	50	50	0	4.98	0	0	0	0	0	0	0	0	0	0	0	0
34	Red Forest	1620	92	51.23.241, 30.04.182	30	70	20	10	3.45	0	0	0	0	0	0	0	0	0	0	0	0
34	Red Forest	1633	93	51.23.287, 30.04.186	30	70	20	10	2.75	0	0	0	0	0	0	0	0	0	0	0	0
34	Red Forest	1636	94	51.23.313, 30.04.142	30	70	20	10	3.58	0	0	0	0	0	0	0	0	0	0	0	0
34	Red Forest	1638	95	51.23.335, 30.04.075	30	70	20	10	4.78	0	0	0	0	0	0	0	0	0	0	0	0
34	Red Forest	1640	96	51.23.345, 30.04.007	30	60	20	20	4.85	0	0	0	0	0	0	0	0	0	0	0	0
34	Red Forest	1643	97	51.23.369, 30.03.347	30	60	20	20	2.5	0	0	0	0	0	0	0	0	0	0	0	0
34	Red Forest	1645	98	51.23.388, 30.03.888	30	60	20	20	2.87	0	2	0	0	0	0	0	0	0	0	0	0
34	Red Forest	1648	99	51.23.413, 30.03.831	30	60	20	20	2.3	0	0	0	0	0	0	0	0	0	0	0	0
34	Red Forest	1650	100	51.23.425, 30.03.778	30	60	20	20	1.81	0	1	0	0	0	0	0	0	0	0	0	0
34	Red Forest	1652	101	51.23.414, 30.03.840	30	70	40	0	1.95	0	1	0	0	0	0	0	0	0	0	0	0
34	Red Forest	1654	102	51.23.435, 30.03.916	30	70	40	0	1.12	0	1	0	0	0	0	0	0	0	0	0	3
34	Red Forest	1658	103	51.23.448, 30.03.970	30	70	40	0	1.11	0	0	0	0	0	0	0	0	0	1	0	0
35	Dytiatki	810	104	51.06.830, 30.08.198	50	70	40	0	0.12	1	3	1	0	0	0	0	0	0	1	0	0
35	Dytiatki	815	105	51.06.781, 30.08.194	50	70	40	0	0.13	1	1	0	0	0	0	0	0	0	1	0	0
35	Dytiatki	820	106	51.06.797, 30.08.182	50	70	40	0	0.14	2	1	0	0	2	0	0	0	0	0	0	0
35	Dytiatki	825	107	51.06.806, 30.08.125	50	40	40	20	0.12	0	1	0	0	0	0	0	0	0	0	0	0
35	Dytiatki	830	108	51.06.829, 30.08.066	50	40	40	20	0.12	2	1	0	0	0	0	0	0	0	0	0	0
35	Dytiatki	835	109	51.06.834, 30.07.997	50	50	0	50	0.13	0	2	0	0	2	0	0	0	0	0	0	0
35	Dytiatki	840	110	51.06.827, 30.07.923	50	50	0	50	0.14	0	2	0	0	0	0	3	1	0	0	0	0
35	Dytiatki	845	111	51.06.328, 30.07.857	50	50	0	50	0.11	1	2	0	0	0	0	3	0	0	1	0	0
35	Dytiatki	850	112	51.06.825, 30.07.789	50	100	30	0	0.13	1	2	0	0	1	0	1	1	0	0	0	0
35	Dytiatki	855	113	51.06.889, 30.07.796	50	100	30	0	0.13	1	1	0	0	0	0	0	1	0	0	0	0
35	Dytiatki	900	114	51.06.929, 30.07.773	50	100	30	0	0.17	2	0	0	0	0	0	0	0	0	0	0	0
35	Dytiatki	905	115	51.06.914, 30.07.845	50	100	10	0	0.13	2	1	0	0	0	0	0	0	0	0	0	0
35	Dytiatki	910	116	51.06.892, 30.07.911	50	100	10	0	0.11	1	1	0	0	0	0	0	0	0	0	1	0
35	Dytiatki	915	117	51.06.876, 30.08.009	50	100	10	0	0.13	1	2	1	0	0	0	0	0	0	0	1	0
35	Dytiatki	920	118	51.06.903, 30.08.053	50	80	50	0	0.08	1	2	0	0	0	0	0	1	0	0	2	0
35	Dytiatki	925	119	51.06.916, 30.08.110	50	80	50	0	0.1	0	1	0	0	2	0	4	0	0	0	1	0
35	Dytiatki	930	120	51.06.908, 30.08.175	50	80	50	0	0.08	0	1	0	0	0	0	2	1	0	1	2	2
35	Dytiatki	935	121	51.06.911, 30.08.236	50	80	50	0	0.07	0	1	1	0	0	1	0	0	0	1	0	0
35	Dytiatki	940	122	51.06.897, 30.08.248	50	80	50	0	0.03	1	0	0	0	0	0	0	0	0	0	2	0
35	Dytiatki	845	123	51.06.858, 30.08.221	50	80	50	0	0.05	2	0	0	0	0	0	0	0	0	0	0	0
35	Dytiatki	850	124	51.06.825, 30.08.307	50	50	40	10	0.06	0	1	0	0	0	0	0	0	0	0	0	0
35	Dytiatki	855	125	51.06.847, 30.08.312	50	50	40	10	0.03	0	1	0	0	0	0	0	0	0	0	0	5
35	Pisky	950	126	51.06.200, 30.01.413	52	100	0	0	0.1	0	2	0	0	0	0	0	0	0	0	0	0
35	Pisky	955	127	51.06.238, 30.01.430	52	100	0	0	0.19	0	1	1	0	0	0	0	0	0	0	0	0
35	Pisky	1000	128	51.06.284, 30.01.432	52	100	0	0	0.08	0	1	0	0	0	0	0	0	0	0	0	0
35	Pisky	1005	129	51.06.330, 30.01.412	52	100	0	0	0.12	0	1	0	0	0	0	0	0	0	0	0	0
35	Pisky	1010	130	51.06.370, 30.01.376	52	100	0	0	0.09	0	1	0	0	0	0	2	0	0	0	0	0
35	Pisky	1015	131	51.06.407, 30.01.344	52	100	0	0	0.17	0	1	1	0	0	0	0	0	0	0	0	3
35	Pisky	1020	132	51.06.446, 30.01.321	52	100	0	0	0.13	0	1	0	0	0	0	0	0	0	2	0	0
35	Pisky	1025	133	51.06.481, 30.01.276	52	100	0	0	0.09	0	1	0	0	0	0	0	0	0	1	0	0
35	Pisky	1030	134	51.06.512, 30.01.236	52	100	50	0	0.08	0	2	0	0	0	0	0	0	0	1	0	0
35	Pisky	1035	135	51.06.497, 30.01.171	52	100	50	0	0.09	0	1	0	0	0	2	0	0	0	0	0	0
35	Pisky	1040	136	51.06.478, 30.01.110	52	100	50	0	0.07	0	2	0	0	0	0	0	0	0	0	0	0
35	Pisky	1045	137	51.06.451, 30.01.059	52	100	50	0	0.08	0	1	0	0	0	0	2	0	0	0	0	0
35	Pisky	1050	138	51.06.416, 30.01.011	52	100	50	0	0.16	0	1	0	0	0	0	0	0	0	0	0	0
35	Pisky	1055	139	51.06.355, 30.00.922	52	100	50	0	0.1	0	1	0	0	0	0	0	2	0	1	0	0
35	Pisky	1100	140	51.06.321, 30.00.884	52	100	50	0	0.02	0	1	0	0	0	0	0	0	0	0	0	0
35	Pisky	1105	141	51.06.287, 30.00.843	52	100	50	0	0.08	0	2	0	0	0	0	0	0	0	0	0	0
35	Pisky	1110	142	51.06.248, 30.00.814	52	100	50	0	0.12	0	1	0	0	0	2	0	0	0	0	0	0
35	Pisky	1115	143	51.06.286, 30.00.835	52	100	50	0	0.09	0	1	0	0	0	0	0	0	0	0	0	0
35	Pisky	1130	144	51.06.200, 30.01.341	52	50	0	50	0.08	0	1	0	0	0	0	0	2	0	0	0	0
35	Pisky	1135	145	51.06.196, 30.01.316	52	50	0	50	0.06	0	1	0	0	0	0	0	0	0	0	0	0
									TOTAL	70	147	9	2	11	12	23	13	21	49	43	45
