# Supplementary material for: Dose reconstruction supports the interpretation of decreased abundance of mammals in the Chernobyl Exclusion Zone
Source: Sci Rep. 2020 Aug 21;10:14083. doi: 10.1038/s41598-020-70699-3 (PMC7442794; doi:10.1038/s41598-020-70699-3)
Supplement: Supplementary file 3 — Supplementary Information 3. [file 41598_2020_70699_MOESM3_ESM.xlsx]

## Sheet: READ ME
	we decided to deal with the uncertainty related to the level of soil contamination by using three datasets to characterize it
	we retained both extremes (minimal and maximal values) and the mean, determined for each species on what we called its dosimetry area (cf. main text and SI for details)
	all calculations based on soil contamination follows the same structure : three sheets, related to extremes and mean values, as described below
	NAME	paramater which values are calculated in the sheet
	NAMEmax	maximal values of the parameter
	NAMEmean	average values of the parameter
	NAMEmin	minimal values of the parameter
	sheet (* for max, mean or min)	content
	C*	activity concentrations in soil and mammals	row A :	transect number
			row B :	radionuclide (137CS or 90Sr)
			row C to N :	soil activity concentration in Bq/kg by species, for its dosimetry area centered on the given transect
		=> all derived values (EDR, TDR, DR, doses) are also given by transect and species in relation with the dosimetry area centered on the considered transect
			row P to AA :	whole body activity concentration in Bq/kg by species
				line 1 :	species name
				line 2 :	diet of the species
				line 3 :	CR value of the species for 137Cs
				line 4 :	CR value of the species for 90Sr
	DCCint	dose conversion coefficient related to internal exposure	line 1 :	species
			line 3 :	DCC related to 137Cs and 137mBa considered at equilibrium
			line 4 :	DCC related to 90Sr and 90Y considered at equilibrium
	DCC on soil (G)	dose conversion coefficient related to external exposure to soil, for animals lying on soil	line 1 :	species
			line 2 :	Occupancy factor (OF) - fraction of time the animal spents at this location
			line 3 :	DCC related to 137Cs and 137mBa considered at equilibrium
			line 4 :	DCC related to 90Sr and 90Y considered at equilibrium
	DCC in soil	dose conversion coefficient related to external exposure to soil, for animals living in soil	line 1 :	species
			line 2 :	Occupancy factor (OF) - fraction of time the animal spents at this location
			line 3 :	DCC related to 137Cs and 137mBa considered at equilibrium
			line 4 :	DCC related to 90Sr and 90Y considered at equilibrium
	DCC stand	dose conversion coefficient related to external exposure to soil, for animals standing on soil	line 1 :	species
			line 2 :	Occupancy factor (OF) - fraction of time the animal spents at this location
			line 3 :	DCC related to 137Cs and 137mBa considered at equilibrium
			line 4 :	DCC related to 90Sr and 90Y considered at equilibrium
	IDR*	calculated Internal Dose Rate (DCCint x C in animal) per radionuclide	row A :	transect number
			row B :	radionuclide (137CS or 90Sr)
			row C to N :	IDR per species, for each radionuclide on each transect
	EDR*	calculated External Dose Rate (DCC x C in soil) per radionuclide	row A :	transect number
			row B :	radionuclide (137CS or 90Sr)
			row C to N :	EDR per specie, for each radionuclide on each transect, summed on the three locations (on soil, in soil, standing)
	TDR*	calculated Total Dose Rate (IDR+EDR) per radionuclide	row A :	transect number
			row B :	radionuclide (137CS or 90Sr)
			row C to N :	TDR per specie, for each radionuclide on each transect
	DRsum *	calculated Dose Rate resulting from the total exposure each species (sum of TDR for 137Cs+ and 90Sr+)	row B :	transect number
			row C to N :	DR per specie for each transect
	doses *	total doses experienced by mammals on their generation time	row B :	transect number
			row C to N :	dose per specie for each transect
				line 1 :	species name
				line 2 :	generation time (days)
			row P to R :	extrema of dose values in Gy per transect

## Sheet: Cmax
		CR													fox	hare	marten	moose	mouse	przewalski's horse	red deer	roe deer	squirrel	stoat	wild boar	wolf
															carnivorous	herbivorous	omnivorous	herbivorous	Beresford et al 2008	herbivorous	herbivorous	herbivorous	herbivorous	carnivorous	omnivorous	carnivorous
	soil	137Cs													0.14	1.5	1.7	1.5	1.1	1.5	1.5	1.5	1.5	0.14	1.7	0.14
		90Sr													0.43	1.6	1.1	1.6	2	1.6	1.6	1.6	1.6	0.43	1.1	0.43
		fox	hare	marten	moose	mouse	przewalski's horse	red deer	roe deer	squirrel	stoat	wild boar	wolf
transect	RN	(Bq/kg)
T1	137Cs	29781.4	29781.4	29781.4	59293.4	3553.52	29781.4	29781.4	3553.52	3553.52	3553.52	29781.4	516761		4169.4	44672.1	50628.4	88940.1	3908.87	44672.1	44672.1	5330.28	5330.28	497.493	50628.4	72346.5
	90Sr	16359.2	16359.2	16359.2	93657.1	16359.2	16359.2	16359.2	16359.2	16359.2	16359.2	16359.2	486795		7034.47	26174.8	17995.2	149851	32718.5	26174.8	26174.8	26174.8	26174.8	7034.47	17995.2	209322
T2	137Cs	1701.46	1701.46	1701.46	2923.46	1636.69	2329.88	1701.46	1701.46	1636.69	1636.69	2329.88	29781.4		238.204	2552.19	2892.48	4385.2	1800.36	3494.83	2552.19	2552.19	2455.04	229.137	3960.8	4169.4
	90Sr	27.7052	27.7052	27.7052	79.0027	27.7052	37.1685	27.7052	27.7052	27.7052	27.7052	37.1685	16359.2		11.9133	44.3284	30.4758	126.404	55.4105	59.4696	44.3284	44.3284	44.3284	11.9133	40.8854	7034.47
T3	137Cs	1701.46	1701.46	1701.46	2923.46	1636.69	1701.46	1701.46	1636.69	1636.69	1636.69	2329.88	29781.4		238.204	2552.19	2892.48	4385.2	1800.36	2552.19	2552.19	2455.04	2455.04	229.137	3960.8	4169.4
	90Sr	27.7052	27.7052	27.7052	79.0027	27.7052	27.7052	27.7052	27.7052	27.7052	27.7052	37.1685	16359.2		11.9133	44.3284	30.4758	126.404	55.4105	44.3284	44.3284	44.3284	44.3284	11.9133	40.8854	7034.47
T4	137Cs	7495.66	5499.88	5499.88	187001	5499.88	7495.66	7495.66	5499.88	5499.88	5499.88	31352.3	516761		1049.39	8249.82	9349.8	280501	6049.87	11243.5	11243.5	8249.82	8249.82	769.983	53298.9	72346.5
	90Sr	123.019	86.1331	86.1331	58972.4	86.1331	123.019	123.019	86.1331	86.1331	86.1331	406.093	486795		52.8983	137.813	94.7464	94355.9	172.266	196.831	196.831	137.813	137.813	37.0372	446.702	209322
T5	137Cs	29781.4	29781.4	29781.4	59293.4	3553.52	29781.4	29781.4	3553.52	3553.52	3553.52	29781.4	516761		4169.4	44672.1	50628.4	88940.1	3908.87	44672.1	44672.1	5330.28	5330.28	497.493	50628.4	72346.5
	90Sr	16359.2	16359.2	16359.2	93657.1	16359.2	16359.2	16359.2	16359.2	16359.2	16359.2	16359.2	486795		7034.47	26174.8	17995.2	149851	32718.5	26174.8	26174.8	26174.8	26174.8	7034.47	17995.2	209322
T6	137Cs	20634.6	20634.6	20634.6	516761	20634.6	20634.6	20634.6	20634.6	20634.6	20634.6	20634.6	516761		2888.84	30951.8	35078.7	775141	22698	30951.8	30951.8	30951.8	30951.8	2888.84	35078.7	72346.5
	90Sr	10436.6	10436.6	10436.6	486795	10436.6	10436.6	10436.6	10436.6	10436.6	10436.6	10436.6	486795		4487.72	16698.5	11480.2	778871	20873.1	16698.5	16698.5	16698.5	16698.5	4487.72	11480.2	209322
T7	137Cs	1701.46	1701.46	1701.46	2923.46	1636.69	2329.88	1701.46	1701.46	1636.69	1636.69	2329.88	29781.4		238.204	2552.19	2892.48	4385.2	1800.36	3494.83	2552.19	2552.19	2455.04	229.137	3960.8	4169.4
	90Sr	27.7052	27.7052	27.7052	79.0027	27.7052	37.1685	27.7052	27.7052	27.7052	27.7052	37.1685	16359.2		11.9133	44.3284	30.4758	126.404	55.4105	59.4696	44.3284	44.3284	44.3284	11.9133	40.8854	7034.47
T8	137Cs	29234.6	4916.77	4916.77	516761	4916.77	29234.6	4916.77	4916.77	4916.77	4916.77	29234.6	516761		4092.85	7375.16	8358.51	775141	5408.45	43852	7375.16	7375.16	7375.16	688.348	49698.9	72346.5
	90Sr	64.5821	64.5821	64.5821	486795	64.5821	64.5821	64.5821	64.5821	64.5821	64.5821	64.5821	486795		27.7703	103.331	71.0403	778871	129.164	103.331	103.331	103.331	103.331	27.7703	71.0403	209322
T9	137Cs	516761	26141.3	26141.3	516761	26141.3	516761	516761	26141.3	26141.3	26141.3	516761	516761		72346.5	39212	44440.2	775141	28755.4	775141	775141	39212	39212	3659.78	878493	72346.5
	90Sr	486795	78245.2	78245.2	486795	78245.2	486795	276553	78245.2	78245.2	78245.2	486795	486795		209322	125192	86069.7	778871	156490	778871	442486	125192	125192	33645.4	535474	209322
T10	137Cs	326.536	326.536	326.536	1351.49	326.536	326.536	326.536	326.536	326.536	326.536	656.18	11391.4		45.7151	489.804	555.112	2027.24	359.19	489.804	489.804	489.804	489.804	45.7151	1115.51	1594.8
	90Sr	5.84067	5.84067	5.84067	88.1818	5.84067	5.84067	5.84067	5.84067	5.84067	5.84067	88.1818	668.957		2.51149	9.34507	6.42473	141.091	11.6813	9.34507	9.34507	9.34507	9.34507	2.51149	97	287.652
T11	137Cs	352.572	352.572	352.572	548.448	352.572	352.572	352.572	352.572	352.572	352.572	352.572	16729.8		49.3601	528.858	599.372	822.672	387.829	528.858	528.858	528.858	528.858	49.3601	599.372	2342.17
	90Sr	220.381	220.381	220.381	220.381	220.381	220.381	220.381	220.381	220.381	220.381	220.381	220.381		94.7637	352.609	242.419	352.609	440.762	352.609	352.609	352.609	352.609	94.7637	242.419	94.7637
T12	137Cs	7495.66	5499.88	5499.88	187001	5499.88	7495.66	5499.88	5499.88	5499.88	5499.88	31352.3	516761		1049.39	8249.82	9349.8	280501	6049.87	11243.5	8249.82	8249.82	8249.82	769.983	53298.9	72346.5
	90Sr	123.019	86.1331	86.1331	58972.4	86.1331	123.019	86.1331	86.1331	86.1331	86.1331	406.093	486795		52.8983	137.813	94.7464	94355.9	172.266	196.831	137.813	137.813	137.813	37.0372	446.702	209322
T13	137Cs	187001	187001	187001	516761	187001	187001	187001	187001	187001	187001	409068	516761		26180.1	280501	317902	775141	205701	280501	280501	280501	280501	26180.1	695415	72346.5
	90Sr	58972.4	411.911	411.911	486795	411.911	58972.4	58972.4	411.911	411.911	411.911	486795	486795		25358.1	659.058	453.102	778871	823.823	94355.9	94355.9	659.058	659.058	177.122	535474	209322
T14	137Cs	516761	146142	146142	516761	26141.3	516761	516761	26141.3	26141.3	26141.3	516761	516761		72346.5	219212	248441	775141	28755.4	775141	775141	39212	39212	3659.78	878493	72346.5
	90Sr	486795	78245.2	78245.2	486795	78245.2	486795	486795	78245.2	78245.2	78245.2	486795	486795		209322	125192	86069.7	778871	156490	778871	778871	125192	125192	33645.4	535474	209322
T15	137Cs	4916.77	4916.77	4916.77	516761	4916.77	29234.6	4916.77	4916.77	4916.77	4916.77	29234.6	516761		688.348	7375.16	8358.51	775141	5408.45	43852	7375.16	7375.16	7375.16	688.348	49698.9	72346.5
	90Sr	64.5821	64.5821	64.5821	486795	64.5821	64.5821	64.5821	64.5821	64.5821	64.5821	64.5821	486795		27.7703	103.331	71.0403	778871	129.164	103.331	103.331	103.331	103.331	27.7703	71.0403	209322
T16	137Cs	20634.6	20634.6	20634.6	516761	20634.6	20634.6	20634.6	20634.6	20634.6	20634.6	20634.6	516761		2888.84	30951.8	35078.7	775141	22698	30951.8	30951.8	30951.8	30951.8	2888.84	35078.7	72346.5
	90Sr	10436.6	10436.6	10436.6	486795	10436.6	10436.6	10436.6	10436.6	10436.6	10436.6	10436.6	486795		4487.72	16698.5	11480.2	778871	20873.1	16698.5	16698.5	16698.5	16698.5	4487.72	11480.2	209322
T17	137Cs	5884.02	5884.02	5884.02	5884.02	5884.02	5884.02	5884.02	5884.02	5884.02	5884.02	5884.02	516761		823.763	8826.04	10002.8	8826.04	6472.43	8826.04	8826.04	8826.04	8826.04	823.763	10002.8	72346.5
	90Sr	1016.98	1016.98	1016.98	2053.76	74.1851	1016.98	1016.98	1016.98	74.1851	74.1851	1016.98	486795		437.302	1627.17	1118.68	3286.02	148.37	1627.17	1627.17	1627.17	118.696	31.8996	1118.68	209322
T18	137Cs	5884.02	5884.02	5884.02	5884.02	3645.32	5884.02	5884.02	5884.02	3645.32	3645.32	5884.02	516761		823.763	8826.04	10002.8	8826.04	4009.85	8826.04	8826.04	8826.04	5467.98	510.345	10002.8	72346.5
	90Sr	1016.98	1016.98	1016.98	2053.76	1016.98	1016.98	1016.98	1016.98	1016.98	1016.98	1016.98	486795		437.302	1627.17	1118.68	3286.02	2033.96	1627.17	1627.17	1627.17	1627.17	437.302	1118.68	209322
T19	137Cs	5884.02	5884.02	5884.02	5884.02	3645.32	5884.02	5884.02	5884.02	3645.32	3645.32	5884.02	516761		823.763	8826.04	10002.8	8826.04	4009.85	8826.04	8826.04	8826.04	5467.98	510.345	10002.8	72346.5
	90Sr	1016.98	1016.98	1016.98	2053.76	1016.98	1016.98	1016.98	1016.98	1016.98	1016.98	1016.98	486795		437.302	1627.17	1118.68	3286.02	2033.96	1627.17	1627.17	1627.17	1627.17	437.302	1118.68	209322
T20	137Cs	5884.02	5884.02	5884.02	5884.02	3645.32	5884.02	5884.02	3645.32	3645.32	3645.32	5884.02	516761		823.763	8826.04	10002.8	8826.04	4009.85	8826.04	8826.04	5467.98	5467.98	510.345	10002.8	72346.5
	90Sr	1016.98	1016.98	1016.98	2053.76	1016.98	1016.98	1016.98	1016.98	1016.98	1016.98	1016.98	486795		437.302	1627.17	1118.68	3286.02	2033.96	1627.17	1627.17	1627.17	1627.17	437.302	1118.68	209322
T21	137Cs	5884.02	5884.02	5884.02	17069.2	3645.32	5884.02	5884.02	3645.32	3645.32	3645.32	5884.02	516761		823.763	8826.04	10002.8	25603.8	4009.85	8826.04	8826.04	5467.98	5467.98	510.345	10002.8	72346.5
	90Sr	1016.98	1016.98	1016.98	2053.76	1016.98	1016.98	1016.98	1016.98	1016.98	1016.98	1016.98	486795		437.302	1627.17	1118.68	3286.02	2033.96	1627.17	1627.17	1627.17	1627.17	437.302	1118.68	209322
T22	137Cs	5884.02	3645.32	3645.32	17069.2	3645.32	5884.02	5884.02	3645.32	3645.32	3645.32	5884.02	516761		823.763	5467.98	6197.05	25603.8	4009.85	8826.04	8826.04	5467.98	5467.98	510.345	10002.8	72346.5
	90Sr	1016.98	1016.98	1016.98	2053.76	1016.98	1016.98	1016.98	1016.98	1016.98	1016.98	1016.98	486795		437.302	1627.17	1118.68	3286.02	2033.96	1627.17	1627.17	1627.17	1627.17	437.302	1118.68	209322
T23	137Cs	5884.02	3645.32	3645.32	17069.2	3645.32	5884.02	5884.02	3645.32	3645.32	3645.32	5884.02	516761		823.763	5467.98	6197.05	25603.8	4009.85	8826.04	8826.04	5467.98	5467.98	510.345	10002.8	72346.5
	90Sr	1016.98	1016.98	1016.98	2053.76	1016.98	1016.98	1016.98	1016.98	1016.98	1016.98	1016.98	486795		437.302	1627.17	1118.68	3286.02	2033.96	1627.17	1627.17	1627.17	1627.17	437.302	1118.68	209322
T24	137Cs	5884.02	3645.32	3645.32	17069.2	3645.32	5884.02	5884.02	3645.32	3645.32	3645.32	5884.02	516761		823.763	5467.98	6197.05	25603.8	4009.85	8826.04	8826.04	5467.98	5467.98	510.345	10002.8	72346.5
	90Sr	1016.98	1016.98	1016.98	2053.76	1016.98	1016.98	1016.98	1016.98	1016.98	1016.98	1016.98	486795		437.302	1627.17	1118.68	3286.02	2033.96	1627.17	1627.17	1627.17	1627.17	437.302	1118.68	209322
T25	137Cs	5884.02	3645.32	3645.32	17069.2	3645.32	5884.02	5884.02	3645.32	3645.32	3645.32	5884.02	516761		823.763	5467.98	6197.05	25603.8	4009.85	8826.04	8826.04	5467.98	5467.98	510.345	10002.8	72346.5
	90Sr	1016.98	1016.98	1016.98	2053.76	1016.98	1016.98	1016.98	1016.98	1016.98	1016.98	1016.98	486795		437.302	1627.17	1118.68	3286.02	2033.96	1627.17	1627.17	1627.17	1627.17	437.302	1118.68	209322
T26	137Cs	5884.02	3645.32	3645.32	17069.2	3645.32	5884.02	5884.02	3645.32	3645.32	3645.32	5884.02	516761		823.763	5467.98	6197.05	25603.8	4009.85	8826.04	8826.04	5467.98	5467.98	510.345	10002.8	72346.5
	90Sr	1016.98	1016.98	1016.98	2053.76	1016.98	1016.98	1016.98	1016.98	1016.98	1016.98	1016.98	486795		437.302	1627.17	1118.68	3286.02	2033.96	1627.17	1627.17	1627.17	1627.17	437.302	1118.68	209322
T27	137Cs	5884.02	3645.32	3645.32	17069.2	3645.32	5884.02	5884.02	3645.32	3645.32	3645.32	5884.02	516761		823.763	5467.98	6197.05	25603.8	4009.85	8826.04	8826.04	5467.98	5467.98	510.345	10002.8	72346.5
	90Sr	1016.98	1016.98	1016.98	2053.76	1016.98	1016.98	1016.98	1016.98	1016.98	1016.98	1016.98	486795		437.302	1627.17	1118.68	3286.02	2033.96	1627.17	1627.17	1627.17	1627.17	437.302	1118.68	209322
T28	137Cs	5884.02	3645.32	3645.32	17069.2	3645.32	5884.02	5884.02	3645.32	3645.32	3645.32	5884.02	516761		823.763	5467.98	6197.05	25603.8	4009.85	8826.04	8826.04	5467.98	5467.98	510.345	10002.8	72346.5
	90Sr	1016.98	1016.98	1016.98	2053.76	1016.98	1016.98	1016.98	1016.98	1016.98	1016.98	1016.98	486795		437.302	1627.17	1118.68	3286.02	2033.96	1627.17	1627.17	1627.17	1627.17	437.302	1118.68	209322
T29	137Cs	5884.02	3645.32	3645.32	17069.2	3645.32	5884.02	5884.02	3645.32	3645.32	3645.32	5884.02	516761		823.763	5467.98	6197.05	25603.8	4009.85	8826.04	8826.04	5467.98	5467.98	510.345	10002.8	72346.5
	90Sr	1016.98	1016.98	1016.98	2053.76	1016.98	1016.98	1016.98	1016.98	1016.98	1016.98	1016.98	486795		437.302	1627.17	1118.68	3286.02	2033.96	1627.17	1627.17	1627.17	1627.17	437.302	1118.68	209322
T30	137Cs	5884.02	3645.32	3645.32	17069.2	3645.32	5884.02	5884.02	3645.32	3645.32	3645.32	5884.02	516761		823.763	5467.98	6197.05	25603.8	4009.85	8826.04	8826.04	5467.98	5467.98	510.345	10002.8	72346.5
	90Sr	1016.98	1016.98	1016.98	2053.76	1016.98	1016.98	1016.98	1016.98	1016.98	1016.98	1016.98	486795		437.302	1627.17	1118.68	3286.02	2033.96	1627.17	1627.17	1627.17	1627.17	437.302	1118.68	209322
T31	137Cs	5884.02	3645.32	3645.32	17069.2	1871.72	5884.02	5884.02	3645.32	1871.72	1871.72	5884.02	516761		823.763	5467.98	6197.05	25603.8	2058.9	8826.04	8826.04	5467.98	2807.59	262.041	10002.8	72346.5
	90Sr	1016.98	1016.98	1016.98	2053.76	31.0993	1016.98	1016.98	1016.98	31.0993	31.0993	1016.98	486795		437.302	1627.17	1118.68	3286.02	62.1986	1627.17	1627.17	1627.17	49.7588	13.3727	1118.68	209322
T32	137Cs	5884.02	3645.32	3645.32	17069.2	1871.72	5884.02	3645.32	3645.32	1871.72	1871.72	5884.02	516761		823.763	5467.98	6197.05	25603.8	2058.9	8826.04	5467.98	5467.98	2807.59	262.041	10002.8	72346.5
	90Sr	1016.98	1016.98	1016.98	2053.76	31.0993	1016.98	1016.98	1016.98	31.0993	31.0993	1016.98	486795		437.302	1627.17	1118.68	3286.02	62.1986	1627.17	1627.17	1627.17	49.7588	13.3727	1118.68	209322
T33	137Cs	5884.02	3645.32	3645.32	17069.2	1871.72	5884.02	3645.32	1871.72	1871.72	1871.72	5884.02	516761		823.763	5467.98	6197.05	25603.8	2058.9	8826.04	5467.98	2807.59	2807.59	262.041	10002.8	72346.5
	90Sr	1016.98	1016.98	1016.98	2053.76	31.0993	1016.98	1016.98	31.0993	31.0993	31.0993	1016.98	486795		437.302	1627.17	1118.68	3286.02	62.1986	1627.17	1627.17	49.7588	49.7588	13.3727	1118.68	209322
T34	137Cs	3645.32	3645.32	3645.32	63358.1	1871.72	5884.02	3645.32	1871.72	1871.72	1871.72	5884.02	516761		510.345	5467.98	6197.05	95037.2	2058.9	8826.04	5467.98	2807.59	2807.59	262.041	10002.8	72346.5
	90Sr	1016.98	1016.98	1016.98	2053.76	31.0993	1016.98	1016.98	31.0993	31.0993	31.0993	1016.98	486795		437.302	1627.17	1118.68	3286.02	62.1986	1627.17	1627.17	49.7588	49.7588	13.3727	1118.68	209322
T35	137Cs	3645.32	1871.72	1871.72	63358.1	1871.72	5884.02	3645.32	1871.72	1871.72	1871.72	5884.02	516761		510.345	2807.59	3181.93	95037.2	2058.9	8826.04	5467.98	2807.59	2807.59	262.041	10002.8	72346.5
	90Sr	1016.98	31.0993	31.0993	2053.76	31.0993	1016.98	1016.98	31.0993	31.0993	31.0993	1016.98	486795		437.302	49.7588	34.2092	3286.02	62.1986	1627.17	1627.17	49.7588	49.7588	13.3727	1118.68	209322
T36	137Cs	3645.32	1871.72	1871.72	63358.1	1871.72	5884.02	3645.32	1871.72	1871.72	1871.72	5884.02	516761		510.345	2807.59	3181.93	95037.2	2058.9	8826.04	5467.98	2807.59	2807.59	262.041	10002.8	72346.5
	90Sr	1016.98	31.0993	31.0993	2053.76	31.0993	1016.98	1016.98	31.0993	31.0993	31.0993	1016.98	486795		437.302	49.7588	34.2092	3286.02	62.1986	1627.17	1627.17	49.7588	49.7588	13.3727	1118.68	209322
T37	137Cs	22272.7	16330.9	16330.9	26097.4	16330.9	26097.4	22272.7	16330.9	16330.9	16330.9	26097.4	26097.4		3118.18	24496.4	27762.6	39146.1	17964	39146.1	33409.1	24496.4	24496.4	2286.33	44365.5	3653.63
	90Sr	291.149	291.149	291.149	1051.54	291.149	404.224	291.149	291.149	291.149	291.149	404.224	1051.54		125.194	465.839	320.264	1682.46	582.298	646.758	465.839	465.839	465.839	125.194	444.646	452.16
T38	137Cs	22272.7	16330.9	16330.9	26097.4	16330.9	26097.4	22272.7	16330.9	16330.9	16330.9	26097.4	26097.4		3118.18	24496.4	27762.6	39146.1	17964	39146.1	33409.1	24496.4	24496.4	2286.33	44365.5	3653.63
	90Sr	291.149	291.149	291.149	1051.54	291.149	404.224	291.149	291.149	291.149	291.149	404.224	1051.54		125.194	465.839	320.264	1682.46	582.298	646.758	465.839	465.839	465.839	125.194	444.646	452.16
T39	137Cs	26097.4	26097.4	26097.4	26097.4	26097.4	26097.4	26097.4	26097.4	26097.4	26097.4	26097.4	26097.4		3653.63	39146.1	44365.5	39146.1	28707.1	39146.1	39146.1	39146.1	39146.1	3653.63	44365.5	3653.63
	90Sr	404.224	404.224	404.224	404.224	404.224	404.224	404.224	404.224	404.224	404.224	404.224	1051.54		173.816	646.758	444.646	646.758	808.447	646.758	646.758	646.758	646.758	173.816	444.646	452.16
T40	137Cs	22272.7	16330.9	16330.9	26097.4	16330.9	22272.7	22272.7	16330.9	16330.9	16330.9	26097.4	26097.4		3118.18	24496.4	27762.6	39146.1	17964	33409.1	33409.1	24496.4	24496.4	2286.33	44365.5	3653.63
	90Sr	291.149	291.149	291.149	1051.54	291.149	291.149	291.149	291.149	291.149	291.149	404.224	1051.54		125.194	465.839	320.264	1682.46	582.298	465.839	465.839	465.839	465.839	125.194	444.646	452.16
T41	137Cs	26097.4	16330.9	16330.9	26097.4	16330.9	26097.4	16330.9	16330.9	16330.9	16330.9	26097.4	26097.4		3653.63	24496.4	27762.6	39146.1	17964	39146.1	24496.4	24496.4	24496.4	2286.33	44365.5	3653.63
	90Sr	404.224	291.149	291.149	1051.54	291.149	404.224	291.149	291.149	291.149	291.149	404.224	1051.54		173.816	465.839	320.264	1682.46	582.298	646.758	465.839	465.839	465.839	125.194	444.646	452.16
T42	137Cs	22272.7	22272.7	22272.7	26097.4	22272.7	22272.7	22272.7	22272.7	22272.7	22272.7	26097.4	26097.4		3118.18	33409.1	37863.6	39146.1	24500	33409.1	33409.1	33409.1	33409.1	3118.18	44365.5	3653.63
	90Sr	291.149	131.518	131.518	1051.54	131.518	291.149	291.149	131.518	131.518	131.518	404.224	1051.54		125.194	210.429	144.67	1682.46	263.036	465.839	465.839	210.429	210.429	56.5528	444.646	452.16
T43	137Cs	22272.7	22272.7	22272.7	26097.4	22272.7	22272.7	22272.7	22272.7	22272.7	22272.7	26097.4	26097.4		3118.18	33409.1	37863.6	39146.1	24500	33409.1	33409.1	33409.1	33409.1	3118.18	44365.5	3653.63
	90Sr	291.149	131.518	131.518	1051.54	131.518	291.149	291.149	131.518	131.518	131.518	404.224	1051.54		125.194	210.429	144.67	1682.46	263.036	465.839	465.839	210.429	210.429	56.5528	444.646	452.16
T44	137Cs	22272.7	22272.7	22272.7	26097.4	22272.7	22272.7	22272.7	22272.7	22272.7	22272.7	26097.4	26097.4		3118.18	33409.1	37863.6	39146.1	24500	33409.1	33409.1	33409.1	33409.1	3118.18	44365.5	3653.63
	90Sr	291.149	131.518	131.518	1051.54	131.518	291.149	291.149	131.518	131.518	131.518	404.224	1051.54		125.194	210.429	144.67	1682.46	263.036	465.839	465.839	210.429	210.429	56.5528	444.646	452.16
T45	137Cs	22272.7	22272.7	22272.7	26097.4	22272.7	22272.7	22272.7	22272.7	22272.7	22272.7	26097.4	26097.4		3118.18	33409.1	37863.6	39146.1	24500	33409.1	33409.1	33409.1	33409.1	3118.18	44365.5	3653.63
	90Sr	291.149	131.518	131.518	1051.54	131.518	291.149	291.149	131.518	131.518	131.518	404.224	1051.54		125.194	210.429	144.67	1682.46	263.036	465.839	465.839	210.429	210.429	56.5528	444.646	452.16
T46	137Cs	22272.7	22272.7	22272.7	26097.4	22272.7	22272.7	22272.7	22272.7	22272.7	22272.7	26097.4	26097.4		3118.18	33409.1	37863.6	39146.1	24500	33409.1	33409.1	33409.1	33409.1	3118.18	44365.5	3653.63
	90Sr	291.149	131.518	131.518	1051.54	131.518	291.149	291.149	131.518	131.518	131.518	404.224	1051.54		125.194	210.429	144.67	1682.46	263.036	465.839	465.839	210.429	210.429	56.5528	444.646	452.16
T47	137Cs	22272.7	22272.7	22272.7	26097.4	22272.7	22272.7	22272.7	22272.7	22272.7	22272.7	26097.4	26097.4		3118.18	33409.1	37863.6	39146.1	24500	33409.1	33409.1	33409.1	33409.1	3118.18	44365.5	3653.63
	90Sr	291.149	131.518	131.518	1051.54	131.518	291.149	172.616	131.518	131.518	131.518	404.224	1051.54		125.194	210.429	144.67	1682.46	263.036	465.839	276.185	210.429	210.429	56.5528	444.646	452.16
T48	137Cs	22272.7	22272.7	22272.7	26097.4	22272.7	22272.7	22272.7	22272.7	22272.7	22272.7	26097.4	26097.4		3118.18	33409.1	37863.6	39146.1	24500	33409.1	33409.1	33409.1	33409.1	3118.18	44365.5	3653.63
	90Sr	291.149	131.518	131.518	1051.54	131.518	291.149	172.616	131.518	131.518	131.518	404.224	1051.54		125.194	210.429	144.67	1682.46	263.036	465.839	276.185	210.429	210.429	56.5528	444.646	452.16
T49	137Cs	22272.7	22272.7	22272.7	26097.4	22272.7	22272.7	22272.7	22272.7	22272.7	22272.7	26097.4	26097.4		3118.18	33409.1	37863.6	39146.1	24500	33409.1	33409.1	33409.1	33409.1	3118.18	44365.5	3653.63
	90Sr	172.616	131.518	131.518	1051.54	131.518	291.149	172.616	131.518	131.518	131.518	404.224	1051.54		74.2247	210.429	144.67	1682.46	263.036	465.839	276.185	210.429	210.429	56.5528	444.646	452.16
T50	137Cs	22272.7	22272.7	22272.7	26097.4	22272.7	22272.7	22272.7	22272.7	22272.7	22272.7	26097.4	26097.4		3118.18	33409.1	37863.6	39146.1	24500	33409.1	33409.1	33409.1	33409.1	3118.18	44365.5	3653.63
	90Sr	172.616	131.518	131.518	1051.54	131.518	172.616	172.616	131.518	131.518	131.518	404.224	1051.54		74.2247	210.429	144.67	1682.46	263.036	276.185	276.185	210.429	210.429	56.5528	444.646	452.16
T51	137Cs	22272.7	22272.7	22272.7	26097.4	22272.7	22272.7	22272.7	22272.7	22272.7	22272.7	26097.4	26097.4		3118.18	33409.1	37863.6	39146.1	24500	33409.1	33409.1	33409.1	33409.1	3118.18	44365.5	3653.63
	90Sr	172.616	131.518	131.518	1051.54	131.518	172.616	172.616	131.518	131.518	131.518	404.224	1051.54		74.2247	210.429	144.67	1682.46	263.036	276.185	276.185	210.429	210.429	56.5528	444.646	452.16
T52	137Cs	22272.7	22272.7	22272.7	26097.4	22272.7	22272.7	22272.7	22272.7	22272.7	22272.7	22272.7	26097.4		3118.18	33409.1	37863.6	39146.1	24500	33409.1	33409.1	33409.1	33409.1	3118.18	37863.6	3653.63
	90Sr	172.616	131.518	131.518	1051.54	131.518	172.616	172.616	131.518	131.518	131.518	291.149	1051.54		74.2247	210.429	144.67	1682.46	263.036	276.185	276.185	210.429	210.429	56.5528	320.264	452.16
T53	137Cs	22272.7	22272.7	22272.7	26097.4	22272.7	22272.7	22272.7	22272.7	22272.7	22272.7	22272.7	26097.4		3118.18	33409.1	37863.6	39146.1	24500	33409.1	33409.1	33409.1	33409.1	3118.18	37863.6	3653.63
	90Sr	172.616	131.518	131.518	1051.54	131.518	172.616	172.616	131.518	131.518	131.518	291.149	1051.54		74.2247	210.429	144.67	1682.46	263.036	276.185	276.185	210.429	210.429	56.5528	320.264	452.16
T54	137Cs	22272.7	22272.7	22272.7	26097.4	22272.7	22272.7	22272.7	22272.7	22272.7	22272.7	22272.7	26097.4		3118.18	33409.1	37863.6	39146.1	24500	33409.1	33409.1	33409.1	33409.1	3118.18	37863.6	3653.63
	90Sr	172.616	131.518	131.518	1051.54	131.518	172.616	172.616	131.518	131.518	131.518	291.149	1051.54		74.2247	210.429	144.67	1682.46	263.036	276.185	276.185	210.429	210.429	56.5528	320.264	452.16
T55	137Cs	22272.7	22272.7	22272.7	26097.4	22272.7	22272.7	22272.7	22272.7	22272.7	22272.7	22272.7	26097.4		3118.18	33409.1	37863.6	39146.1	24500	33409.1	33409.1	33409.1	33409.1	3118.18	37863.6	3653.63
	90Sr	172.616	131.518	131.518	1051.54	131.518	172.616	172.616	131.518	131.518	131.518	291.149	1051.54		74.2247	210.429	144.67	1682.46	263.036	276.185	276.185	210.429	210.429	56.5528	320.264	452.16
T56	137Cs	22272.7	22272.7	22272.7	26097.4	22272.7	22272.7	22272.7	22272.7	22272.7	22272.7	22272.7	26097.4		3118.18	33409.1	37863.6	39146.1	24500	33409.1	33409.1	33409.1	33409.1	3118.18	37863.6	3653.63
	90Sr	172.616	131.518	131.518	1051.54	131.518	172.616	172.616	131.518	131.518	131.518	291.149	1051.54		74.2247	210.429	144.67	1682.46	263.036	276.185	276.185	210.429	210.429	56.5528	320.264	452.16
T57	137Cs	1053.71	1053.71	1053.71	26097.4	1053.71	1053.71	1053.71	1053.71	1053.71	1053.71	26097.4	26097.4		147.519	1580.56	1791.3	39146.1	1159.08	1580.56	1580.56	1580.56	1580.56	147.519	44365.5	3653.63
	90Sr	15.1026	15.1026	15.1026	404.224	15.1026	15.1026	15.1026	15.1026	15.1026	15.1026	404.224	1051.54		6.49411	24.1641	16.6128	646.758	30.2052	24.1641	24.1641	24.1641	24.1641	6.49411	444.646	452.16
T58	137Cs	15801.8	15801.8	15801.8	15801.8	15801.8	15801.8	15801.8	15801.8	15801.8	15801.8	15801.8	26097.4		2212.26	23702.7	26863.1	23702.7	17382	23702.7	23702.7	23702.7	23702.7	2212.26	26863.1	3653.63
	90Sr	404.224	404.224	404.224	404.224	404.224	404.224	404.224	404.224	404.224	404.224	404.224	1051.54		173.816	646.758	444.646	646.758	808.447	646.758	646.758	646.758	646.758	173.816	444.646	452.16
T59	137Cs	15801.8	15801.8	15801.8	15801.8	15801.8	15801.8	15801.8	15801.8	15801.8	15801.8	15801.8	26097.4		2212.26	23702.7	26863.1	23702.7	17382	23702.7	23702.7	23702.7	23702.7	2212.26	26863.1	3653.63
	90Sr	404.224	404.224	404.224	404.224	404.224	404.224	404.224	404.224	404.224	404.224	404.224	1051.54		173.816	646.758	444.646	646.758	808.447	646.758	646.758	646.758	646.758	173.816	444.646	452.16
T60	137Cs	15801.8	15801.8	15801.8	15801.8	15801.8	15801.8	15801.8	15801.8	15801.8	15801.8	15801.8	26097.4		2212.26	23702.7	26863.1	23702.7	17382	23702.7	23702.7	23702.7	23702.7	2212.26	26863.1	3653.63
	90Sr	404.224	404.224	404.224	404.224	404.224	404.224	404.224	404.224	404.224	404.224	404.224	1051.54		173.816	646.758	444.646	646.758	808.447	646.758	646.758	646.758	646.758	173.816	444.646	452.16
T61	137Cs	15801.8	15801.8	15801.8	15801.8	15801.8	15801.8	15801.8	15801.8	15801.8	15801.8	15801.8	26097.4		2212.26	23702.7	26863.1	23702.7	17382	23702.7	23702.7	23702.7	23702.7	2212.26	26863.1	3653.63
	90Sr	404.224	404.224	404.224	404.224	404.224	404.224	404.224	404.224	404.224	404.224	404.224	1051.54		173.816	646.758	444.646	646.758	808.447	646.758	646.758	646.758	646.758	173.816	444.646	452.16
T62	137Cs	15801.8	15801.8	15801.8	15801.8	15801.8	15801.8	15801.8	15801.8	15801.8	15801.8	15801.8	26097.4		2212.26	23702.7	26863.1	23702.7	17382	23702.7	23702.7	23702.7	23702.7	2212.26	26863.1	3653.63
	90Sr	404.224	404.224	404.224	404.224	404.224	404.224	404.224	404.224	404.224	404.224	404.224	1051.54		173.816	646.758	444.646	646.758	808.447	646.758	646.758	646.758	646.758	173.816	444.646	452.16
T63	137Cs	15801.8	15801.8	15801.8	15801.8	15801.8	15801.8	15801.8	15801.8	15801.8	15801.8	15801.8	26097.4		2212.26	23702.7	26863.1	23702.7	17382	23702.7	23702.7	23702.7	23702.7	2212.26	26863.1	3653.63
	90Sr	404.224	404.224	404.224	404.224	404.224	404.224	404.224	404.224	404.224	404.224	404.224	1051.54		173.816	646.758	444.646	646.758	808.447	646.758	646.758	646.758	646.758	173.816	444.646	452.16
T64	137Cs	15801.8	15801.8	15801.8	15801.8	15801.8	15801.8	15801.8	15801.8	15801.8	15801.8	15801.8	26097.4		2212.26	23702.7	26863.1	23702.7	17382	23702.7	23702.7	23702.7	23702.7	2212.26	26863.1	3653.63
	90Sr	404.224	404.224	404.224	404.224	404.224	404.224	404.224	404.224	404.224	404.224	404.224	1051.54		173.816	646.758	444.646	646.758	808.447	646.758	646.758	646.758	646.758	173.816	444.646	452.16
T65	137Cs	15801.8	15801.8	15801.8	15801.8	15801.8	15801.8	15801.8	15801.8	15801.8	15801.8	15801.8	26097.4		2212.26	23702.7	26863.1	23702.7	17382	23702.7	23702.7	23702.7	23702.7	2212.26	26863.1	3653.63
	90Sr	404.224	404.224	404.224	404.224	404.224	404.224	404.224	404.224	404.224	404.224	404.224	1051.54		173.816	646.758	444.646	646.758	808.447	646.758	646.758	646.758	646.758	173.816	444.646	452.16
T66	137Cs	15801.8	15801.8	15801.8	15801.8	15801.8	15801.8	15801.8	15801.8	15801.8	15801.8	15801.8	26097.4		2212.26	23702.7	26863.1	23702.7	17382	23702.7	23702.7	23702.7	23702.7	2212.26	26863.1	3653.63
	90Sr	404.224	404.224	404.224	404.224	404.224	404.224	404.224	404.224	404.224	404.224	404.224	1051.54		173.816	646.758	444.646	646.758	808.447	646.758	646.758	646.758	646.758	173.816	444.646	452.16
T67	137Cs	15801.8	15801.8	15801.8	15801.8	15801.8	15801.8	15801.8	15801.8	15801.8	15801.8	15801.8	26097.4		2212.26	23702.7	26863.1	23702.7	17382	23702.7	23702.7	23702.7	23702.7	2212.26	26863.1	3653.63
	90Sr	404.224	404.224	404.224	404.224	404.224	404.224	404.224	404.224	404.224	404.224	404.224	1051.54		173.816	646.758	444.646	646.758	808.447	646.758	646.758	646.758	646.758	173.816	444.646	452.16
T68	137Cs	15801.8	15801.8	15801.8	15801.8	15801.8	15801.8	15801.8	15801.8	15801.8	15801.8	15801.8	26097.4		2212.26	23702.7	26863.1	23702.7	17382	23702.7	23702.7	23702.7	23702.7	2212.26	26863.1	3653.63
	90Sr	404.224	404.224	404.224	404.224	404.224	404.224	404.224	404.224	404.224	404.224	404.224	1051.54		173.816	646.758	444.646	646.758	808.447	646.758	646.758	646.758	646.758	173.816	444.646	452.16
T69	137Cs	15801.8	15801.8	15801.8	26097.4	15801.8	15801.8	15801.8	15801.8	15801.8	15801.8	15801.8	26097.4		2212.26	23702.7	26863.1	39146.1	17382	23702.7	23702.7	23702.7	23702.7	2212.26	26863.1	3653.63
	90Sr	404.224	404.224	404.224	404.224	404.224	404.224	404.224	404.224	404.224	404.224	404.224	1051.54		173.816	646.758	444.646	646.758	808.447	646.758	646.758	646.758	646.758	173.816	444.646	452.16
T70	137Cs	15801.8	15801.8	15801.8	26097.4	15801.8	15801.8	15801.8	15801.8	15801.8	15801.8	15801.8	26097.4		2212.26	23702.7	26863.1	39146.1	17382	23702.7	23702.7	23702.7	23702.7	2212.26	26863.1	3653.63
	90Sr	404.224	404.224	404.224	404.224	404.224	404.224	404.224	404.224	404.224	404.224	404.224	1051.54		173.816	646.758	444.646	646.758	808.447	646.758	646.758	646.758	646.758	173.816	444.646	452.16
T71	137Cs	15801.8	15801.8	15801.8	26097.4	15801.8	15801.8	15801.8	15801.8	15801.8	15801.8	15801.8	26097.4		2212.26	23702.7	26863.1	39146.1	17382	23702.7	23702.7	23702.7	23702.7	2212.26	26863.1	3653.63
	90Sr	404.224	404.224	404.224	404.224	404.224	404.224	404.224	404.224	404.224	404.224	404.224	1051.54		173.816	646.758	444.646	646.758	808.447	646.758	646.758	646.758	646.758	173.816	444.646	452.16
T72	137Cs	15801.8	15801.8	15801.8	26097.4	15801.8	15801.8	15801.8	15801.8	15801.8	15801.8	15801.8	26097.4		2212.26	23702.7	26863.1	39146.1	17382	23702.7	23702.7	23702.7	23702.7	2212.26	26863.1	3653.63
	90Sr	404.224	404.224	404.224	404.224	404.224	404.224	404.224	404.224	404.224	404.224	404.224	1051.54		173.816	646.758	444.646	646.758	808.447	646.758	646.758	646.758	646.758	173.816	444.646	452.16
T73	137Cs	15801.8	15801.8	15801.8	26097.4	15801.8	15801.8	15801.8	15801.8	15801.8	15801.8	15801.8	26097.4		2212.26	23702.7	26863.1	39146.1	17382	23702.7	23702.7	23702.7	23702.7	2212.26	26863.1	3653.63
	90Sr	404.224	404.224	404.224	404.224	404.224	404.224	404.224	404.224	404.224	404.224	404.224	1051.54		173.816	646.758	444.646	646.758	808.447	646.758	646.758	646.758	646.758	173.816	444.646	452.16
T74	137Cs	15801.8	15801.8	15801.8	26097.4	15801.8	15801.8	15801.8	15801.8	15801.8	15801.8	15801.8	26097.4		2212.26	23702.7	26863.1	39146.1	17382	23702.7	23702.7	23702.7	23702.7	2212.26	26863.1	3653.63
	90Sr	404.224	404.224	404.224	404.224	404.224	404.224	404.224	404.224	404.224	404.224	404.224	1051.54		173.816	646.758	444.646	646.758	808.447	646.758	646.758	646.758	646.758	173.816	444.646	452.16
T75	137Cs	15801.8	15801.8	15801.8	26097.4	15801.8	15801.8	15801.8	15801.8	15801.8	15801.8	15801.8	26097.4		2212.26	23702.7	26863.1	39146.1	17382	23702.7	23702.7	23702.7	23702.7	2212.26	26863.1	3653.63
	90Sr	404.224	404.224	404.224	404.224	404.224	404.224	404.224	404.224	404.224	404.224	404.224	1051.54		173.816	646.758	444.646	646.758	808.447	646.758	646.758	646.758	646.758	173.816	444.646	452.16
T76	137Cs	15801.8	15801.8	15801.8	26097.4	15801.8	15801.8	15801.8	15801.8	15801.8	15801.8	15801.8	26097.4		2212.26	23702.7	26863.1	39146.1	17382	23702.7	23702.7	23702.7	23702.7	2212.26	26863.1	3653.63
	90Sr	88.17	88.17	88.17	404.224	88.17	88.17	88.17	88.17	88.17	88.17	88.17	1051.54		37.9131	141.072	96.987	646.758	176.34	141.072	141.072	141.072	141.072	37.9131	96.987	452.16
T77	137Cs	516761	26141.3	26141.3	516761	26141.3	516761	516761	26141.3	26141.3	26141.3	516761	516761		72346.5	39212	44440.2	775141	28755.4	775141	775141	39212	39212	3659.78	878493	72346.5
	90Sr	486795	78245.2	78245.2	486795	78245.2	486795	276553	78245.2	78245.2	78245.2	486795	486795		209322	125192	86069.7	778871	156490	778871	442486	125192	125192	33645.4	535474	209322
T78	137Cs	516761	26141.3	26141.3	516761	26141.3	516761	516761	26141.3	26141.3	26141.3	516761	516761		72346.5	39212	44440.2	775141	28755.4	775141	775141	39212	39212	3659.78	878493	72346.5
	90Sr	486795	78245.2	78245.2	486795	78245.2	486795	276553	78245.2	78245.2	78245.2	486795	486795		209322	125192	86069.7	778871	156490	778871	442486	125192	125192	33645.4	535474	209322
T79	137Cs	516761	26141.3	26141.3	516761	26141.3	516761	516761	26141.3	26141.3	26141.3	516761	516761		72346.5	39212	44440.2	775141	28755.4	775141	775141	39212	39212	3659.78	878493	72346.5
	90Sr	486795	78245.2	78245.2	486795	78245.2	486795	486795	78245.2	78245.2	78245.2	486795	486795		209322	125192	86069.7	778871	156490	778871	778871	125192	125192	33645.4	535474	209322
T80	137Cs	516761	26141.3	26141.3	516761	26141.3	516761	516761	26141.3	26141.3	26141.3	516761	516761		72346.5	39212	44440.2	775141	28755.4	775141	775141	39212	39212	3659.78	878493	72346.5
	90Sr	486795	78245.2	78245.2	486795	78245.2	486795	486795	78245.2	78245.2	78245.2	486795	486795		209322	125192	86069.7	778871	156490	778871	778871	125192	125192	33645.4	535474	209322
T81	137Cs	516761	269348	269348	516761	26141.3	516761	516761	26141.3	26141.3	26141.3	516761	516761		72346.5	404022	457892	775141	28755.4	775141	775141	39212	39212	3659.78	878493	72346.5
	90Sr	486795	144167	144167	486795	78245.2	486795	486795	78245.2	78245.2	78245.2	486795	486795		209322	230667	158584	778871	156490	778871	778871	125192	125192	33645.4	535474	209322
T82	137Cs	516761	516761	516761	516761	26141.3	516761	516761	26141.3	26141.3	26141.3	516761	516761		72346.5	775141	878493	775141	28755.4	775141	775141	39212	39212	3659.78	878493	72346.5
	90Sr	486795	276553	276553	486795	78245.2	486795	486795	78245.2	78245.2	78245.2	486795	486795		209322	442486	304209	778871	156490	778871	778871	125192	125192	33645.4	535474	209322
T83	137Cs	516761	516761	516761	516761	146142	516761	516761	146142	146142	146142	516761	516761		72346.5	775141	878493	775141	160756	775141	775141	219212	219212	20459.8	878493	72346.5
	90Sr	486795	276553	276553	486795	78245.2	486795	486795	78245.2	78245.2	78245.2	486795	486795		209322	442486	304209	778871	156490	778871	778871	125192	125192	33645.4	535474	209322
T84	137Cs	516761	516761	516761	516761	146142	516761	516761	269348	146142	146142	516761	516761		72346.5	775141	878493	775141	160756	775141	775141	404022	219212	20459.8	878493	72346.5
	90Sr	486795	276553	276553	486795	78245.2	486795	486795	144167	78245.2	78245.2	486795	486795		209322	442486	304209	778871	156490	778871	778871	230667	125192	33645.4	535474	209322
T85	137Cs	516761	516761	516761	516761	146142	516761	516761	516761	146142	146142	516761	516761		72346.5	775141	878493	775141	160756	775141	775141	775141	219212	20459.8	878493	72346.5
	90Sr	486795	486795	486795	486795	78245.2	486795	486795	276553	78245.2	78245.2	486795	486795		209322	778871	535474	778871	156490	778871	778871	442486	125192	33645.4	535474	209322
T86	137Cs	516761	516761	516761	516761	409068	516761	516761	516761	409068	409068	516761	516761		72346.5	775141	878493	775141	449974	775141	775141	775141	613601	57269.5	878493	72346.5
	90Sr	486795	486795	486795	486795	486795	486795	486795	486795	486795	486795	486795	486795		209322	778871	535474	778871	973589	778871	778871	778871	778871	209322	535474	209322
T87	137Cs	516761	516761	516761	516761	409068	516761	516761	516761	409068	409068	516761	516761		72346.5	775141	878493	775141	449974	775141	775141	775141	613601	57269.5	878493	72346.5
	90Sr	486795	486795	486795	486795	486795	486795	486795	486795	486795	486795	486795	486795		209322	778871	535474	778871	973589	778871	778871	778871	778871	209322	535474	209322
T88	137Cs	516761	516761	516761	516761	409068	516761	516761	516761	409068	409068	516761	516761		72346.5	775141	878493	775141	449974	775141	775141	775141	613601	57269.5	878493	72346.5
	90Sr	486795	486795	486795	486795	486795	486795	486795	486795	486795	486795	486795	486795		209322	778871	535474	778871	973589	778871	778871	778871	778871	209322	535474	209322
T89	137Cs	516761	26141.3	26141.3	516761	26141.3	516761	516761	26141.3	26141.3	26141.3	516761	516761		72346.5	39212	44440.2	775141	28755.4	775141	775141	39212	39212	3659.78	878493	72346.5
	90Sr	486795	232.947	232.947	486795	232.947	486795	486795	232.947	232.947	232.947	486795	486795		209322	372.716	256.242	778871	465.895	778871	778871	372.716	372.716	100.167	535474	209322
T90	137Cs	516761	26141.3	26141.3	516761	26141.3	516761	516761	26141.3	26141.3	26141.3	516761	516761		72346.5	39212	44440.2	775141	28755.4	775141	775141	39212	39212	3659.78	878493	72346.5
	90Sr	486795	232.947	232.947	486795	232.947	486795	486795	232.947	232.947	232.947	486795	486795		209322	372.716	256.242	778871	465.895	778871	778871	372.716	372.716	100.167	535474	209322
T91	137Cs	12374.3	12374.3	12374.3	516761	12374.3	26141.3	12374.3	12374.3	12374.3	12374.3	516761	516761		1732.4	18561.5	21036.3	775141	13611.8	39212	18561.5	18561.5	18561.5	1732.4	878493	72346.5
	90Sr	65.5084	65.5084	65.5084	486795	65.5084	65.5084	65.5084	65.5084	65.5084	65.5084	486795	486795		28.1686	104.813	72.0592	778871	131.017	104.813	104.813	104.813	104.813	28.1686	535474	209322
T92	137Cs	516761	146142	146142	516761	26141.3	516761	516761	26141.3	26141.3	26141.3	516761	516761		72346.5	219212	248441	775141	28755.4	775141	775141	39212	39212	3659.78	878493	72346.5
	90Sr	486795	78245.2	78245.2	486795	232.947	486795	486795	232.947	232.947	232.947	486795	486795		209322	125192	86069.7	778871	465.895	778871	778871	372.716	372.716	100.167	535474	209322
T93	137Cs	516761	269348	269348	516761	26141.3	516761	516761	26141.3	26141.3	26141.3	516761	516761		72346.5	404022	457892	775141	28755.4	775141	775141	39212	39212	3659.78	878493	72346.5
	90Sr	486795	144167	144167	486795	232.947	486795	276553	232.947	232.947	232.947	486795	486795		209322	230667	158584	778871	465.895	778871	442486	372.716	372.716	100.167	535474	209322
T94	137Cs	516761	516761	516761	516761	26141.3	516761	516761	26141.3	26141.3	26141.3	516761	516761		72346.5	775141	878493	775141	28755.4	775141	775141	39212	39212	3659.78	878493	72346.5
	90Sr	486795	276553	276553	486795	232.947	486795	486795	232.947	232.947	232.947	486795	486795		209322	442486	304209	778871	465.895	778871	778871	372.716	372.716	100.167	535474	209322
T95	137Cs	516761	516761	516761	516761	26141.3	516761	516761	516761	26141.3	26141.3	516761	516761		72346.5	775141	878493	775141	28755.4	775141	775141	775141	39212	3659.78	878493	72346.5
	90Sr	486795	276553	276553	486795	232.947	486795	486795	276553	232.947	232.947	486795	486795		209322	442486	304209	778871	465.895	778871	778871	442486	372.716	100.167	535474	209322
T96	137Cs	516761	516761	516761	516761	26141.3	516761	516761	516761	26141.3	26141.3	516761	516761		72346.5	775141	878493	775141	28755.4	775141	775141	775141	39212	3659.78	878493	72346.5
	90Sr	486795	276553	276553	486795	232.947	486795	486795	276553	232.947	232.947	486795	486795		209322	442486	304209	778871	465.895	778871	778871	442486	372.716	100.167	535474	209322
T97	137Cs	516761	516761	516761	516761	26141.3	516761	516761	516761	26141.3	26141.3	516761	516761		72346.5	775141	878493	775141	28755.4	775141	775141	775141	39212	3659.78	878493	72346.5
	90Sr	486795	276553	276553	486795	232.947	486795	486795	276553	232.947	232.947	486795	486795		209322	442486	304209	778871	465.895	778871	778871	442486	372.716	100.167	535474	209322
T98	137Cs	516761	516761	516761	516761	26141.3	516761	516761	516761	26141.3	516761	516761	516761		72346.5	775141	878493	775141	28755.4	775141	775141	775141	39212	72346.5	878493	72346.5
	90Sr	486795	276553	276553	486795	232.947	486795	486795	276553	232.947	276553	486795	486795		209322	442486	304209	778871	465.895	778871	778871	442486	372.716	118918	535474	209322
T99	137Cs	516761	516761	516761	516761	435.12	516761	516761	516761	516761	516761	516761	516761		72346.5	775141	878493	775141	478.632	775141	775141	775141	775141	72346.5	878493	72346.5
	90Sr	486795	276553	276553	486795	232.947	486795	486795	276553	276553	276553	486795	486795		209322	442486	304209	778871	465.895	778871	778871	442486	442486	118918	535474	209322
T100	137Cs	516761	516761	516761	516761	435.12	516761	516761	516761	516761	516761	516761	516761		72346.5	775141	878493	775141	478.632	775141	775141	775141	775141	72346.5	878493	72346.5
	90Sr	486795	486795	486795	486795	232.947	486795	486795	276553	276553	276553	486795	486795		209322	778871	535474	778871	465.895	778871	778871	442486	442486	118918	535474	209322
T101	137Cs	516761	516761	516761	516761	435.12	516761	516761	516761	516761	516761	516761	516761		72346.5	775141	878493	775141	478.632	775141	775141	775141	775141	72346.5	878493	72346.5
	90Sr	486795	486795	486795	486795	232.947	486795	486795	276553	276553	276553	486795	486795		209322	778871	535474	778871	465.895	778871	778871	442486	442486	118918	535474	209322
T102	137Cs	516761	516761	516761	516761	516761	516761	516761	516761	516761	516761	516761	516761		72346.5	775141	878493	775141	568437	775141	775141	775141	775141	72346.5	878493	72346.5
	90Sr	486795	486795	486795	486795	276553	486795	486795	486795	276553	276553	486795	486795		209322	778871	535474	778871	553107	778871	778871	778871	442486	118918	535474	209322
T103	137Cs	516761	516761	516761	516761	516761	516761	516761	516761	516761	516761	516761	516761		72346.5	775141	878493	775141	568437	775141	775141	775141	775141	72346.5	878493	72346.5
	90Sr	486795	486795	486795	486795	276553	486795	486795	486795	276553	276553	486795	486795		209322	778871	535474	778871	553107	778871	778871	778871	442486	118918	535474	209322
T104	137Cs	516761	516761	516761	516761	516761	516761	516761	516761	516761	516761	516761	516761		72346.5	775141	878493	775141	568437	775141	775141	775141	775141	72346.5	878493	72346.5
	90Sr	486795	486795	486795	486795	276553	486795	486795	486795	276553	276553	486795	486795		209322	778871	535474	778871	553107	778871	778871	778871	442486	118918	535474	209322
T105	137Cs	516761	516761	516761	516761	146142	516761	516761	516761	516761	516761	516761	516761		72346.5	775141	878493	775141	160756	775141	775141	775141	775141	72346.5	878493	72346.5
	90Sr	486795	486795	486795	486795	78245.2	486795	486795	486795	276553	276553	486795	486795		209322	778871	535474	778871	156490	778871	778871	778871	442486	118918	535474	209322
T106	137Cs	516761	516761	516761	516761	146142	516761	516761	516761	516761	516761	516761	516761		72346.5	775141	878493	775141	160756	775141	775141	775141	775141	72346.5	878493	72346.5
	90Sr	486795	486795	486795	486795	78245.2	486795	486795	486795	276553	276553	486795	486795		209322	778871	535474	778871	156490	778871	778871	778871	442486	118918	535474	209322
T107	137Cs	516761	516761	516761	516761	146142	516761	516761	516761	516761	516761	516761	516761		72346.5	775141	878493	775141	160756	775141	775141	775141	775141	72346.5	878493	72346.5
	90Sr	486795	486795	486795	486795	78245.2	486795	486795	276553	276553	276553	486795	486795		209322	778871	535474	778871	156490	778871	778871	442486	442486	118918	535474	209322
T108	137Cs	516761	516761	516761	516761	435.12	516761	516761	516761	516761	516761	516761	516761		72346.5	775141	878493	775141	478.632	775141	775141	775141	775141	72346.5	878493	72346.5
	90Sr	486795	486795	486795	486795	232.947	486795	486795	276553	276553	276553	486795	486795		209322	778871	535474	778871	465.895	778871	778871	442486	442486	118918	535474	209322
T109	137Cs	516761	516761	516761	516761	26141.3	516761	516761	516761	26141.3	516761	516761	516761		72346.5	775141	878493	775141	28755.4	775141	775141	775141	39212	72346.5	878493	72346.5
	90Sr	486795	276553	276553	486795	232.947	486795	486795	276553	232.947	276553	486795	486795		209322	442486	304209	778871	465.895	778871	778871	442486	372.716	118918	535474	209322
T110	137Cs	516761	516761	516761	516761	26141.3	516761	516761	516761	26141.3	269348	516761	516761		72346.5	775141	878493	775141	28755.4	775141	775141	775141	39212	37708.7	878493	72346.5
	90Sr	486795	276553	276553	486795	232.947	486795	486795	276553	232.947	144167	486795	486795		209322	442486	304209	778871	465.895	778871	778871	442486	372.716	61991.8	535474	209322
T111	137Cs	516761	516761	516761	516761	26141.3	516761	516761	516761	26141.3	26141.3	516761	516761		72346.5	775141	878493	775141	28755.4	775141	775141	775141	39212	3659.78	878493	72346.5
	90Sr	486795	276553	276553	486795	232.947	486795	486795	276553	232.947	232.947	486795	486795		209322	442486	304209	778871	465.895	778871	778871	442486	372.716	100.167	535474	209322
T112	137Cs	516761	516761	516761	516761	26141.3	516761	516761	516761	26141.3	26141.3	516761	516761		72346.5	775141	878493	775141	28755.4	775141	775141	775141	39212	3659.78	878493	72346.5
	90Sr	486795	276553	276553	486795	78245.2	486795	486795	276553	78245.2	78245.2	486795	486795		209322	442486	304209	778871	156490	778871	778871	442486	125192	33645.4	535474	209322
T113	137Cs	516761	26141.3	26141.3	516761	26141.3	516761	269348	26141.3	26141.3	26141.3	516761	516761		72346.5	39212	44440.2	775141	28755.4	775141	404022	39212	39212	3659.78	878493	72346.5
	90Sr	276553	78245.2	78245.2	486795	78245.2	486795	144167	78245.2	78245.2	78245.2	486795	486795		118918	125192	86069.7	778871	156490	778871	230667	125192	125192	33645.4	535474	209322
T114	137Cs	516761	516761	516761	516761	26141.3	516761	516761	26141.3	26141.3	26141.3	516761	516761		72346.5	775141	878493	775141	28755.4	775141	775141	39212	39212	3659.78	878493	72346.5
	90Sr	486795	276553	276553	486795	78245.2	486795	486795	78245.2	78245.2	78245.2	486795	486795		209322	442486	304209	778871	156490	778871	778871	125192	125192	33645.4	535474	209322
T115	137Cs	516761	26141.3	26141.3	516761	26141.3	516761	516761	26141.3	26141.3	26141.3	516761	516761		72346.5	39212	44440.2	775141	28755.4	775141	775141	39212	39212	3659.78	878493	72346.5
	90Sr	486795	78245.2	78245.2	486795	78245.2	486795	486795	78245.2	78245.2	78245.2	486795	486795		209322	125192	86069.7	778871	156490	778871	778871	125192	125192	33645.4	535474	209322
T116	137Cs	516761	26141.3	26141.3	516761	26141.3	516761	516761	26141.3	26141.3	26141.3	516761	516761		72346.5	39212	44440.2	775141	28755.4	775141	775141	39212	39212	3659.78	878493	72346.5
	90Sr	486795	78245.2	78245.2	486795	78245.2	486795	486795	78245.2	78245.2	78245.2	486795	486795		209322	125192	86069.7	778871	156490	778871	778871	125192	125192	33645.4	535474	209322
T117	137Cs	516761	26141.3	26141.3	516761	26141.3	516761	516761	26141.3	26141.3	26141.3	516761	516761		72346.5	39212	44440.2	775141	28755.4	775141	775141	39212	39212	3659.78	878493	72346.5
	90Sr	486795	78245.2	78245.2	486795	78245.2	486795	486795	78245.2	78245.2	78245.2	486795	486795		209322	125192	86069.7	778871	156490	778871	778871	125192	125192	33645.4	535474	209322
T118	137Cs	516761	26141.3	26141.3	516761	26141.3	516761	516761	26141.3	26141.3	26141.3	516761	516761		72346.5	39212	44440.2	775141	28755.4	775141	775141	39212	39212	3659.78	878493	72346.5
	90Sr	486795	78245.2	78245.2	486795	78245.2	486795	486795	78245.2	78245.2	78245.2	486795	486795		209322	125192	86069.7	778871	156490	778871	778871	125192	125192	33645.4	535474	209322
T119	137Cs	516761	26141.3	26141.3	516761	26141.3	516761	516761	26141.3	26141.3	26141.3	516761	516761		72346.5	39212	44440.2	775141	28755.4	775141	775141	39212	39212	3659.78	878493	72346.5
	90Sr	486795	232.947	232.947	486795	232.947	486795	486795	232.947	232.947	232.947	486795	486795		209322	372.716	256.242	778871	465.895	778871	778871	372.716	372.716	100.167	535474	209322
T120	137Cs	323.333	323.333	323.333	358.967	323.333	323.333	323.333	323.333	323.333	323.333	323.333	1656.78		45.2666	484.999	549.666	538.451	355.666	484.999	484.999	484.999	484.999	45.2666	549.666	231.949
	90Sr	5.04831	5.04831	5.04831	6.68229	5.04831	5.04831	5.04831	5.04831	5.04831	5.04831	5.04831	427.216		2.17077	8.0773	5.55314	10.6917	10.0966	8.0773	8.0773	8.0773	8.0773	2.17077	5.55314	183.703
T121	137Cs	323.333	323.333	323.333	358.967	323.333	323.333	323.333	323.333	323.333	323.333	323.333	1656.78		45.2666	484.999	549.666	538.451	355.666	484.999	484.999	484.999	484.999	45.2666	549.666	231.949
	90Sr	5.04831	5.04831	5.04831	6.68229	5.04831	5.04831	5.04831	5.04831	5.04831	5.04831	5.04831	427.216		2.17077	8.0773	5.55314	10.6917	10.0966	8.0773	8.0773	8.0773	8.0773	2.17077	5.55314	183.703
T122	137Cs	323.333	323.333	323.333	358.967	323.333	323.333	323.333	323.333	323.333	323.333	323.333	1656.78		45.2666	484.999	549.666	538.451	355.666	484.999	484.999	484.999	484.999	45.2666	549.666	231.949
	90Sr	5.04831	5.04831	5.04831	6.68229	5.04831	5.04831	5.04831	5.04831	5.04831	5.04831	5.04831	427.216		2.17077	8.0773	5.55314	10.6917	10.0966	8.0773	8.0773	8.0773	8.0773	2.17077	5.55314	183.703
T123	137Cs	323.333	323.333	323.333	358.967	323.333	323.333	323.333	323.333	323.333	323.333	323.333	1656.78		45.2666	484.999	549.666	538.451	355.666	484.999	484.999	484.999	484.999	45.2666	549.666	231.949
	90Sr	5.04831	5.04831	5.04831	6.68229	5.04831	5.04831	5.04831	5.04831	5.04831	5.04831	5.04831	427.216		2.17077	8.0773	5.55314	10.6917	10.0966	8.0773	8.0773	8.0773	8.0773	2.17077	5.55314	183.703
T124	137Cs	323.333	323.333	323.333	358.967	323.333	323.333	323.333	323.333	323.333	323.333	323.333	1656.78		45.2666	484.999	549.666	538.451	355.666	484.999	484.999	484.999	484.999	45.2666	549.666	231.949
	90Sr	5.04831	5.04831	5.04831	6.68229	5.04831	5.04831	5.04831	5.04831	5.04831	5.04831	5.04831	427.216		2.17077	8.0773	5.55314	10.6917	10.0966	8.0773	8.0773	8.0773	8.0773	2.17077	5.55314	183.703
T125	137Cs	323.333	323.333	323.333	358.967	323.333	323.333	323.333	323.333	323.333	323.333	323.333	1656.78		45.2666	484.999	549.666	538.451	355.666	484.999	484.999	484.999	484.999	45.2666	549.666	231.949
	90Sr	5.04831	5.04831	5.04831	6.68229	5.04831	5.04831	5.04831	5.04831	5.04831	5.04831	5.04831	427.216		2.17077	8.0773	5.55314	10.6917	10.0966	8.0773	8.0773	8.0773	8.0773	2.17077	5.55314	183.703
T126	137Cs	323.333	323.333	323.333	358.967	323.333	323.333	323.333	323.333	323.333	323.333	323.333	1656.78		45.2666	484.999	549.666	538.451	355.666	484.999	484.999	484.999	484.999	45.2666	549.666	231.949
	90Sr	5.04831	5.04831	5.04831	6.68229	5.04831	5.04831	5.04831	5.04831	5.04831	5.04831	5.04831	427.216		2.17077	8.0773	5.55314	10.6917	10.0966	8.0773	8.0773	8.0773	8.0773	2.17077	5.55314	183.703
T127	137Cs	323.333	214.318	214.318	358.967	214.318	323.333	323.333	214.318	214.318	214.318	323.333	1656.78		45.2666	321.476	364.34	538.451	235.749	484.999	484.999	321.476	321.476	30.0045	549.666	231.949
	90Sr	5.04831	5.04831	5.04831	6.68229	5.04831	5.04831	5.04831	5.04831	5.04831	5.04831	5.04831	427.216		2.17077	8.0773	5.55314	10.6917	10.0966	8.0773	8.0773	8.0773	8.0773	2.17077	5.55314	183.703
T128	137Cs	323.333	323.333	323.333	358.967	323.333	323.333	323.333	323.333	323.333	323.333	323.333	1656.78		45.2666	484.999	549.666	538.451	355.666	484.999	484.999	484.999	484.999	45.2666	549.666	231.949
	90Sr	5.04831	5.04831	5.04831	6.68229	5.04831	5.04831	5.04831	5.04831	5.04831	5.04831	5.04831	427.216		2.17077	8.0773	5.55314	10.6917	10.0966	8.0773	8.0773	8.0773	8.0773	2.17077	5.55314	183.703
T129	137Cs	323.333	323.333	323.333	358.967	323.333	323.333	323.333	323.333	323.333	323.333	323.333	1656.78		45.2666	484.999	549.666	538.451	355.666	484.999	484.999	484.999	484.999	45.2666	549.666	231.949
	90Sr	5.04831	5.04831	5.04831	6.68229	5.04831	5.04831	5.04831	5.04831	5.04831	5.04831	5.04831	427.216		2.17077	8.0773	5.55314	10.6917	10.0966	8.0773	8.0773	8.0773	8.0773	2.17077	5.55314	183.703
T130	137Cs	323.333	323.333	323.333	358.967	323.333	323.333	323.333	323.333	323.333	323.333	323.333	1656.78		45.2666	484.999	549.666	538.451	355.666	484.999	484.999	484.999	484.999	45.2666	549.666	231.949
	90Sr	5.04831	5.04831	5.04831	6.68229	5.04831	5.04831	5.04831	5.04831	5.04831	5.04831	5.04831	427.216		2.17077	8.0773	5.55314	10.6917	10.0966	8.0773	8.0773	8.0773	8.0773	2.17077	5.55314	183.703
T131	137Cs	323.333	323.333	323.333	358.967	323.333	323.333	323.333	323.333	323.333	323.333	323.333	1656.78		45.2666	484.999	549.666	538.451	355.666	484.999	484.999	484.999	484.999	45.2666	549.666	231.949
	90Sr	5.04831	5.04831	5.04831	6.68229	5.04831	5.04831	5.04831	5.04831	5.04831	5.04831	5.04831	427.216		2.17077	8.0773	5.55314	10.6917	10.0966	8.0773	8.0773	8.0773	8.0773	2.17077	5.55314	183.703
T132	137Cs	323.333	323.333	323.333	358.967	323.333	323.333	323.333	323.333	323.333	323.333	323.333	1656.78		45.2666	484.999	549.666	538.451	355.666	484.999	484.999	484.999	484.999	45.2666	549.666	231.949
	90Sr	5.04831	5.04831	5.04831	6.68229	5.04831	5.04831	5.04831	5.04831	5.04831	5.04831	5.04831	427.216		2.17077	8.0773	5.55314	10.6917	10.0966	8.0773	8.0773	8.0773	8.0773	2.17077	5.55314	183.703
T133	137Cs	323.333	323.333	323.333	358.967	323.333	323.333	323.333	323.333	323.333	323.333	323.333	1656.78		45.2666	484.999	549.666	538.451	355.666	484.999	484.999	484.999	484.999	45.2666	549.666	231.949
	90Sr	5.04831	5.04831	5.04831	6.68229	5.04831	5.04831	5.04831	5.04831	5.04831	5.04831	5.04831	427.216		2.17077	8.0773	5.55314	10.6917	10.0966	8.0773	8.0773	8.0773	8.0773	2.17077	5.55314	183.703
T134	137Cs	323.333	323.333	323.333	358.967	323.333	323.333	323.333	323.333	323.333	323.333	323.333	1656.78		45.2666	484.999	549.666	538.451	355.666	484.999	484.999	484.999	484.999	45.2666	549.666	231.949
	90Sr	5.04831	5.04831	5.04831	6.68229	5.04831	5.04831	5.04831	5.04831	5.04831	5.04831	5.04831	427.216		2.17077	8.0773	5.55314	10.6917	10.0966	8.0773	8.0773	8.0773	8.0773	2.17077	5.55314	183.703
T135	137Cs	323.333	323.333	323.333	358.967	323.333	323.333	323.333	323.333	323.333	323.333	323.333	1656.78		45.2666	484.999	549.666	538.451	355.666	484.999	484.999	484.999	484.999	45.2666	549.666	231.949
	90Sr	5.04831	5.04831	5.04831	6.68229	5.04831	5.04831	5.04831	5.04831	5.04831	5.04831	5.04831	427.216		2.17077	8.0773	5.55314	10.6917	10.0966	8.0773	8.0773	8.0773	8.0773	2.17077	5.55314	183.703
T136	137Cs	323.333	323.333	323.333	358.967	323.333	323.333	323.333	323.333	323.333	323.333	323.333	1656.78		45.2666	484.999	549.666	538.451	355.666	484.999	484.999	484.999	484.999	45.2666	549.666	231.949
	90Sr	5.04831	5.04831	5.04831	6.68229	5.04831	5.04831	5.04831	5.04831	5.04831	5.04831	5.04831	427.216		2.17077	8.0773	5.55314	10.6917	10.0966	8.0773	8.0773	8.0773	8.0773	2.17077	5.55314	183.703
T137	137Cs	323.333	323.333	323.333	358.967	323.333	323.333	323.333	323.333	323.333	323.333	323.333	1656.78		45.2666	484.999	549.666	538.451	355.666	484.999	484.999	484.999	484.999	45.2666	549.666	231.949
	90Sr	5.04831	5.04831	5.04831	6.68229	5.04831	5.04831	5.04831	5.04831	5.04831	5.04831	5.04831	427.216		2.17077	8.0773	5.55314	10.6917	10.0966	8.0773	8.0773	8.0773	8.0773	2.17077	5.55314	183.703
T138	137Cs	323.333	323.333	323.333	358.967	323.333	323.333	323.333	323.333	323.333	323.333	323.333	1656.78		45.2666	484.999	549.666	538.451	355.666	484.999	484.999	484.999	484.999	45.2666	549.666	231.949
	90Sr	5.04831	5.04831	5.04831	6.68229	5.04831	5.04831	5.04831	5.04831	5.04831	5.04831	5.04831	427.216		2.17077	8.0773	5.55314	10.6917	10.0966	8.0773	8.0773	8.0773	8.0773	2.17077	5.55314	183.703
T139	137Cs	323.333	323.333	323.333	358.967	323.333	323.333	323.333	323.333	323.333	323.333	323.333	1656.78		45.2666	484.999	549.666	538.451	355.666	484.999	484.999	484.999	484.999	45.2666	549.666	231.949
	90Sr	5.04831	5.04831	5.04831	6.68229	5.04831	5.04831	5.04831	5.04831	5.04831	5.04831	5.04831	427.216		2.17077	8.0773	5.55314	10.6917	10.0966	8.0773	8.0773	8.0773	8.0773	2.17077	5.55314	183.703
T140	137Cs	323.333	323.333	323.333	358.967	323.333	323.333	323.333	323.333	323.333	323.333	323.333	1656.78		45.2666	484.999	549.666	538.451	355.666	484.999	484.999	484.999	484.999	45.2666	549.666	231.949
	90Sr	5.04831	5.04831	5.04831	6.68229	5.04831	5.04831	5.04831	5.04831	5.04831	5.04831	5.04831	427.216		2.17077	8.0773	5.55314	10.6917	10.0966	8.0773	8.0773	8.0773	8.0773	2.17077	5.55314	183.703
T141	137Cs	323.333	323.333	323.333	358.967	323.333	323.333	323.333	323.333	323.333	323.333	323.333	1656.78		45.2666	484.999	549.666	538.451	355.666	484.999	484.999	484.999	484.999	45.2666	549.666	231.949
	90Sr	5.04831	5.04831	5.04831	6.68229	5.04831	5.04831	5.04831	5.04831	5.04831	5.04831	5.04831	427.216		2.17077	8.0773	5.55314	10.6917	10.0966	8.0773	8.0773	8.0773	8.0773	2.17077	5.55314	183.703
T142	137Cs	348.266	348.266	348.266	455.006	348.266	348.266	348.266	348.266	348.266	348.266	348.266	1656.78		48.7573	522.399	592.052	682.509	383.093	522.399	522.399	522.399	522.399	48.7573	592.052	231.949
	90Sr	4.85637	4.85637	4.85637	9.67975	4.85637	4.85637	4.85637	4.85637	4.85637	4.85637	4.85637	427.216		2.08824	7.77019	5.34201	15.4876	9.71274	7.77019	7.77019	7.77019	7.77019	2.08824	5.34201	183.703
T143	137Cs	348.266	348.266	348.266	455.006	348.266	348.266	348.266	348.266	348.266	348.266	348.266	1656.78		48.7573	522.399	592.052	682.509	383.093	522.399	522.399	522.399	522.399	48.7573	592.052	231.949
	90Sr	4.85637	4.85637	4.85637	9.67975	4.85637	4.85637	4.85637	4.85637	4.85637	4.85637	4.85637	427.216		2.08824	7.77019	5.34201	15.4876	9.71274	7.77019	7.77019	7.77019	7.77019	2.08824	5.34201	183.703
T144	137Cs	348.266	348.266	348.266	455.006	348.266	348.266	348.266	348.266	348.266	348.266	348.266	1656.78		48.7573	522.399	592.052	682.509	383.093	522.399	522.399	522.399	522.399	48.7573	592.052	231.949
	90Sr	4.85637	4.85637	4.85637	9.67975	4.85637	4.85637	4.85637	4.85637	4.85637	4.85637	4.85637	427.216		2.08824	7.77019	5.34201	15.4876	9.71274	7.77019	7.77019	7.77019	7.77019	2.08824	5.34201	183.703
T145	137Cs	348.266	348.266	348.266	455.006	348.266	348.266	348.266	348.266	348.266	348.266	348.266	1656.78		48.7573	522.399	592.052	682.509	383.093	522.399	522.399	522.399	522.399	48.7573	592.052	231.949
	90Sr	4.85637	4.85637	4.85637	9.67975	4.85637	4.85637	4.85637	4.85637	4.85637	4.85637	4.85637	427.216		2.08824	7.77019	5.34201	15.4876	9.71274	7.77019	7.77019	7.77019	7.77019	2.08824	5.34201	183.703
T146	137Cs	348.266	348.266	348.266	455.006	348.266	348.266	348.266	348.266	348.266	348.266	348.266	1656.78		48.7573	522.399	592.052	682.509	383.093	522.399	522.399	522.399	522.399	48.7573	592.052	231.949
	90Sr	4.85637	4.85637	4.85637	9.67975	4.85637	4.85637	4.85637	4.85637	4.85637	4.85637	4.85637	427.216		2.08824	7.77019	5.34201	15.4876	9.71274	7.77019	7.77019	7.77019	7.77019	2.08824	5.34201	183.703
T147	137Cs	348.266	348.266	348.266	455.006	348.266	348.266	348.266	348.266	348.266	348.266	348.266	1656.78		48.7573	522.399	592.052	682.509	383.093	522.399	522.399	522.399	522.399	48.7573	592.052	231.949
	90Sr	4.85637	4.85637	4.85637	9.67975	4.85637	4.85637	4.85637	4.85637	4.85637	4.85637	4.85637	427.216		2.08824	7.77019	5.34201	15.4876	9.71274	7.77019	7.77019	7.77019	7.77019	2.08824	5.34201	183.703
T148	137Cs	348.266	348.266	348.266	455.006	348.266	348.266	348.266	348.266	348.266	348.266	348.266	1656.78		48.7573	522.399	592.052	682.509	383.093	522.399	522.399	522.399	522.399	48.7573	592.052	231.949
	90Sr	4.85637	4.85637	4.85637	9.67975	4.85637	4.85637	4.85637	4.85637	4.85637	4.85637	4.85637	427.216		2.08824	7.77019	5.34201	15.4876	9.71274	7.77019	7.77019	7.77019	7.77019	2.08824	5.34201	183.703
T149	137Cs	235.537	235.537	235.537	455.006	235.537	235.537	235.537	235.537	235.537	235.537	348.266	1656.78		32.9752	353.306	400.414	682.509	259.091	353.306	353.306	353.306	353.306	32.9752	592.052	231.949
	90Sr	4.85637	4.85637	4.85637	9.67975	4.85637	4.85637	4.85637	4.85637	4.85637	4.85637	4.85637	427.216		2.08824	7.77019	5.34201	15.4876	9.71274	7.77019	7.77019	7.77019	7.77019	2.08824	5.34201	183.703
T150	137Cs	235.537	235.537	235.537	455.006	235.537	235.537	235.537	235.537	235.537	235.537	429.896	1656.78		32.9752	353.306	400.414	682.509	259.091	353.306	353.306	353.306	353.306	32.9752	730.823	231.949
	90Sr	4.85637	4.85637	4.85637	9.67975	4.85637	4.85637	4.85637	4.85637	4.85637	4.85637	4.85637	427.216		2.08824	7.77019	5.34201	15.4876	9.71274	7.77019	7.77019	7.77019	7.77019	2.08824	5.34201	183.703
T151	137Cs	235.537	235.537	235.537	455.006	235.537	235.537	235.537	235.537	235.537	235.537	348.266	1656.78		32.9752	353.306	400.414	682.509	259.091	353.306	353.306	353.306	353.306	32.9752	592.052	231.949
	90Sr	4.85637	4.85637	4.85637	9.67975	4.85637	4.85637	4.85637	4.85637	4.85637	4.85637	4.85637	427.216		2.08824	7.77019	5.34201	15.4876	9.71274	7.77019	7.77019	7.77019	7.77019	2.08824	5.34201	183.703
T152	137Cs	235.537	235.537	235.537	455.006	235.537	235.537	235.537	235.537	235.537	235.537	348.266	1656.78		32.9752	353.306	400.414	682.509	259.091	353.306	353.306	353.306	353.306	32.9752	592.052	231.949
	90Sr	4.85637	4.85637	4.85637	9.67975	4.85637	4.85637	4.85637	4.85637	4.85637	4.85637	4.85637	427.216		2.08824	7.77019	5.34201	15.4876	9.71274	7.77019	7.77019	7.77019	7.77019	2.08824	5.34201	183.703
T153	137Cs	235.537	235.537	235.537	455.006	235.537	235.537	235.537	235.537	235.537	235.537	348.266	1656.78		32.9752	353.306	400.414	682.509	259.091	353.306	353.306	353.306	353.306	32.9752	592.052	231.949
	90Sr	4.85637	4.85637	4.85637	9.67975	4.85637	4.85637	4.85637	4.85637	4.85637	4.85637	4.85637	427.216		2.08824	7.77019	5.34201	15.4876	9.71274	7.77019	7.77019	7.77019	7.77019	2.08824	5.34201	183.703
T154	137Cs	348.266	348.266	348.266	455.006	348.266	348.266	348.266	348.266	348.266	348.266	348.266	1656.78		48.7573	522.399	592.052	682.509	383.093	522.399	522.399	522.399	522.399	48.7573	592.052	231.949
	90Sr	4.85637	4.85637	4.85637	9.67975	4.85637	4.85637	4.85637	4.85637	4.85637	4.85637	4.85637	427.216		2.08824	7.77019	5.34201	15.4876	9.71274	7.77019	7.77019	7.77019	7.77019	2.08824	5.34201	183.703
T155	137Cs	348.266	348.266	348.266	455.006	348.266	348.266	348.266	348.266	348.266	348.266	348.266	1656.78		48.7573	522.399	592.052	682.509	383.093	522.399	522.399	522.399	522.399	48.7573	592.052	231.949
	90Sr	4.85637	4.85637	4.85637	9.67975	4.85637	4.85637	4.85637	4.85637	4.85637	4.85637	4.85637	427.216		2.08824	7.77019	5.34201	15.4876	9.71274	7.77019	7.77019	7.77019	7.77019	2.08824	5.34201	183.703
T156	137Cs	348.266	348.266	348.266	455.006	348.266	348.266	348.266	348.266	348.266	348.266	348.266	1656.78		48.7573	522.399	592.052	682.509	383.093	522.399	522.399	522.399	522.399	48.7573	592.052	231.949
	90Sr	4.85637	4.85637	4.85637	9.67975	4.85637	4.85637	4.85637	4.85637	4.85637	4.85637	4.85637	427.216		2.08824	7.77019	5.34201	15.4876	9.71274	7.77019	7.77019	7.77019	7.77019	2.08824	5.34201	183.703
T157	137Cs	348.266	348.266	348.266	455.006	348.266	348.266	348.266	348.266	348.266	348.266	348.266	1656.78		48.7573	522.399	592.052	682.509	383.093	522.399	522.399	522.399	522.399	48.7573	592.052	231.949
	90Sr	4.85637	4.85637	4.85637	9.67975	4.85637	4.85637	4.85637	4.85637	4.85637	4.85637	4.85637	427.216		2.08824	7.77019	5.34201	15.4876	9.71274	7.77019	7.77019	7.77019	7.77019	2.08824	5.34201	183.703
T158	137Cs	348.266	348.266	348.266	455.006	348.266	348.266	348.266	348.266	348.266	348.266	348.266	1656.78		48.7573	522.399	592.052	682.509	383.093	522.399	522.399	522.399	522.399	48.7573	592.052	231.949
	90Sr	4.85637	4.85637	4.85637	9.67975	4.85637	4.85637	4.85637	4.85637	4.85637	4.85637	4.85637	427.216		2.08824	7.77019	5.34201	15.4876	9.71274	7.77019	7.77019	7.77019	7.77019	2.08824	5.34201	183.703
T159	137Cs	348.266	348.266	348.266	455.006	348.266	348.266	348.266	348.266	348.266	348.266	348.266	1656.78		48.7573	522.399	592.052	682.509	383.093	522.399	522.399	522.399	522.399	48.7573	592.052	231.949
	90Sr	4.85637	4.85637	4.85637	9.67975	4.85637	4.85637	4.85637	4.85637	4.85637	4.85637	4.85637	427.216		2.08824	7.77019	5.34201	15.4876	9.71274	7.77019	7.77019	7.77019	7.77019	2.08824	5.34201	183.703
T160	137Cs	348.266	348.266	348.266	455.006	348.266	348.266	348.266	348.266	348.266	348.266	348.266	1656.78		48.7573	522.399	592.052	682.509	383.093	522.399	522.399	522.399	522.399	48.7573	592.052	231.949
	90Sr	4.85637	4.85637	4.85637	9.67975	4.85637	4.85637	4.85637	4.85637	4.85637	4.85637	4.85637	427.216		2.08824	7.77019	5.34201	15.4876	9.71274	7.77019	7.77019	7.77019	7.77019	2.08824	5.34201	183.703
T161	137Cs	348.266	348.266	348.266	455.006	348.266	348.266	348.266	348.266	348.266	348.266	348.266	1656.78		48.7573	522.399	592.052	682.509	383.093	522.399	522.399	522.399	522.399	48.7573	592.052	231.949
	90Sr	4.85637	4.85637	4.85637	9.67975	4.85637	4.85637	4.85637	4.85637	4.85637	4.85637	4.85637	427.216		2.08824	7.77019	5.34201	15.4876	9.71274	7.77019	7.77019	7.77019	7.77019	2.08824	5.34201	183.703

## Sheet: Cmean
		CR													fox	hare	marten	moose	mouse	przewalski's horse	red deer	roe deer	squirrel	stoat	wild boar	wolf
															carnivorous	herbivorous	omnivorous	herbivorous	Beresford et al 2008	herbivorous	herbivorous	herbivorous	herbivorous	carnivorous	omnivorous	carnivorous
	soil	137Cs													0.14	1.5	1.7	1.5	1.1	1.5	1.5	1.5	1.5	0.14	1.7	0.14
	(Bq/kg)	90Sr													0.43	1.6	1.1	1.6	2	1.6	1.6	1.6	1.6	0.43	1.1	0.43
		fox	hare	marten	moose	mouse	przewalski's horse	red deer	roe deer	squirrel	stoat	wild boar	wolf
transect	RN
T1	137Cs	9236.62	16667.5	16667.5	7216.16	3553.52	6961.14	11702	3553.52	3553.52	3553.52	8305.38	26810.9		1293.13	25001.2	28334.7	10824.2	3908.87	10441.7	17553	5330.28	5330.28	497.493	14119.1	3753.52
	90Sr	5496.61	16359.2	16359.2	5195.94	16359.2	4140.46	16359.2	16359.2	16359.2	16359.2	4505.8	16202.4		2363.54	26174.8	17995.2	8313.5	32718.5	6624.73	26174.8	26174.8	26174.8	7034.47	4956.38	6967.05
T2	137Cs	1513.56	1669.08	1669.08	1108.14	1636.69	1717.64	1513.56	1669.08	1636.69	1636.69	1617.1	1429.22		211.898	2503.61	2837.43	1662.21	1800.36	2576.46	2270.34	2503.61	2455.04	229.137	2749.07	200.091
	90Sr	21.8487	27.7052	27.7052	22.5741	27.7052	26.9553	21.8487	27.7052	27.7052	27.7052	24.9968	224.537		9.39493	44.3284	30.4758	36.1185	55.4105	43.1285	34.9579	44.3284	44.3284	11.9133	27.4965	96.5509
T3	137Cs	1513.56	1669.08	1669.08	1086.96	1636.69	1513.56	1513.56	1636.69	1636.69	1636.69	1498.14	1409.1		211.898	2503.61	2837.43	1630.43	1800.36	2270.34	2270.34	2455.04	2455.04	229.137	2546.84	197.275
	90Sr	21.8487	27.7052	27.7052	21.08	27.7052	21.8487	21.8487	27.7052	27.7052	27.7052	23.2239	218.308		9.39493	44.3284	30.4758	33.7281	55.4105	34.9579	34.9579	44.3284	44.3284	11.9133	25.5463	93.8725
T4	137Cs	5805.34	4960.18	4960.18	23380.5	5499.88	5805.34	5805.34	4960.18	5499.88	4960.18	11257.7	22093.9		812.747	7440.27	8432.3	35070.8	6049.87	8708.01	8708.01	7440.27	8249.82	694.425	19138	3093.14
	90Sr	92.5918	77.378	77.378	1689.81	86.1331	92.5918	92.5918	77.378	86.1331	77.378	162.908	12071.7		39.8145	123.805	85.1158	2703.69	172.266	148.147	148.147	123.805	137.813	33.2726	179.198	5190.82
T5	137Cs	7043.79	16667.5	16667.5	6970.3	3553.52	7043.79	10124.3	3553.52	3553.52	3553.52	7631.18	27031.5		986.13	25001.2	28334.7	10455.4	3908.87	10565.7	15186.4	5330.28	5330.28	497.493	12973	3784.41
	90Sr	5496.61	16359.2	16359.2	5055.88	16359.2	5496.61	8208.8	16359.2	16359.2	16359.2	3387.49	16485		2363.54	26174.8	17995.2	8089.41	32718.5	8794.58	13134.1	26174.8	26174.8	7034.47	3726.24	7088.55
T6	137Cs	20634.6	20634.6	20634.6	113527	20634.6	16378.4	20634.6	20634.6	20634.6	20634.6	17276.2	26873.9		2888.84	30951.8	35078.7	170291	22698	24567.6	30951.8	30951.8	30951.8	2888.84	29369.5	3762.35
	90Sr	10436.6	10436.6	10436.6	94880.4	10436.6	10436.6	10436.6	10436.6	10436.6	10436.6	10436.6	15658.9		4487.72	16698.5	11480.2	151809	20873.1	16698.5	16698.5	16698.5	16698.5	4487.72	11480.2	6733.33
T7	137Cs	1513.56	1669.08	1669.08	1108.14	1636.69	1717.64	1513.56	1669.08	1636.69	1636.69	1617.1	1422.92		211.898	2503.61	2837.43	1662.21	1800.36	2576.46	2270.34	2503.61	2455.04	229.137	2749.07	199.209
	90Sr	21.8487	27.7052	27.7052	22.5741	27.7052	26.9553	21.8487	27.7052	27.7052	27.7052	24.9968	222.883		9.39493	44.3284	30.4758	36.1185	55.4105	43.1285	34.9579	44.3284	44.3284	11.9133	27.4965	95.8396
T8	137Cs	17075.7	4916.77	4916.77	82755.3	4916.77	17075.7	4916.77	4916.77	4916.77	4916.77	9287.25	23301		2390.6	7375.16	8358.51	124133	5408.45	25613.6	7375.16	7375.16	7375.16	688.348	15788.3	3262.14
	90Sr	64.5821	64.5821	64.5821	58880.1	64.5821	64.5821	64.5821	64.5821	64.5821	64.5821	40.9694	11789.5		27.7703	103.331	71.0403	94208.1	129.164	103.331	103.331	103.331	103.331	27.7703	45.0663	5069.5
T9	137Cs	218511	26141.3	26141.3	98150.1	26141.3	208477	208482	26141.3	26141.3	26141.3	194793	24030.9		30591.6	39212	44440.2	147225	28755.4	312715	312723	39212	39212	3659.78	331147	3364.33
	90Sr	143628	78245.2	78245.2	72339.3	78245.2	143628	123442	78245.2	78245.2	78245.2	143628	12845.5		61760.1	125192	86069.7	115743	156490	229805	197507	125192	125192	33645.4	157991	5523.58
T10	137Cs	248.187	326.536	326.536	434.688	326.536	248.187	248.187	326.536	326.536	326.536	375.462	832.381		34.7462	489.804	555.112	652.032	359.19	372.28	372.28	489.804	489.804	45.7151	638.286	116.533
	90Sr	5.84067	5.84067	5.84067	13.8958	5.84067	5.84067	5.84067	5.84067	5.84067	5.84067	24.5963	29.0209		2.51149	9.34507	6.42473	22.2333	11.6813	9.34507	9.34507	9.34507	9.34507	2.51149	27.0559	12.479
T11	137Cs	161.535	167.338	167.338	152.852	352.572	150.193	171.03	167.338	352.572	352.572	132.429	1158.01		22.6149	251.007	284.475	229.277	387.829	225.29	256.545	251.007	528.858	49.3601	225.129	162.122
	90Sr	75.1673	220.381	220.381	29.5785	220.381	75.1673	111.786	220.381	220.381	220.381	75.1673	31.0642		32.322	352.609	242.419	47.3257	440.762	120.268	178.858	352.609	352.609	94.7637	82.6841	13.3576
T12	137Cs	5805.34	4960.18	4960.18	24257.3	5499.88	5805.34	4960.18	4960.18	5499.88	4960.18	11257.7	21657.2		812.747	7440.27	8432.3	36385.9	6049.87	8708.01	7440.27	7440.27	8249.82	694.425	19138	3032.01
	90Sr	92.5918	77.378	77.378	1736.58	86.1331	92.5918	77.378	77.378	86.1331	77.378	162.908	11703.1		39.8145	123.805	85.1158	2778.53	172.266	148.147	123.805	123.805	137.813	33.2726	179.198	5032.33
T13	137Cs	76152.1	187001	187001	83452.6	187001	76152.1	76152.1	187001	187001	187001	77152.6	23693.6		10661.3	280501	317902	125179	205701	114228	114228	280501	280501	26180.1	131159	3317.11
	90Sr	19816.6	411.911	411.911	57328.2	411.911	19816.6	19816.6	411.911	411.911	411.911	60795.1	12519.6		8521.15	659.058	453.102	91725.1	823.823	31706.6	31706.6	659.058	659.058	177.122	66874.6	5383.43
T14	137Cs	218511	86141.4	86141.4	99284	26141.3	218511	218511	26141.3	26141.3	26141.3	194793	24060.9		30591.6	129212	146440	148926	28755.4	327767	327767	39212	39212	3659.78	331147	3368.52
	90Sr	143628	78245.2	78245.2	72339.3	78245.2	143628	143628	78245.2	78245.2	78245.2	143628	12900.5		61760.1	125192	86069.7	115743	156490	229805	229805	125192	125192	33645.4	157991	5547.2
T15	137Cs	4916.77	4916.77	4916.77	81182.2	4916.77	17075.7	4916.77	4916.77	4916.77	4916.77	9287.25	23301		688.348	7375.16	8358.51	121773	5408.45	25613.6	7375.16	7375.16	7375.16	688.348	15788.3	3262.14
	90Sr	64.5821	64.5821	64.5821	57612.1	64.5821	64.5821	64.5821	64.5821	64.5821	64.5821	40.9694	11789.5		27.7703	103.331	71.0403	92179.4	129.164	103.331	103.331	103.331	103.331	27.7703	45.0663	5069.5
T16	137Cs	20634.6	20634.6	20634.6	113527	20634.6	16378.4	20634.6	20634.6	20634.6	20634.6	17276.2	26873.9		2888.84	30951.8	35078.7	170291	22698	24567.6	30951.8	30951.8	30951.8	2888.84	29369.5	3762.35
	90Sr	10436.6	10436.6	10436.6	94880.4	10436.6	10436.6	10436.6	10436.6	10436.6	10436.6	10436.6	15658.9		4487.72	16698.5	11480.2	151809	20873.1	16698.5	16698.5	16698.5	16698.5	4487.72	11480.2	6733.33
T17	137Cs	2231.92	3655.25	3655.25	1676.2	3660.22	2231.92	2231.92	3655.25	3660.22	3660.22	1805.02	20923.8		312.469	5482.88	6213.93	2514.3	4026.24	3347.88	3347.88	5482.88	5490.33	512.431	3068.54	2929.33
	90Sr	199.888	371.426	371.426	99.6607	48.6487	199.888	199.888	371.426	48.6487	48.6487	139.07	9478.41		85.9519	594.282	408.569	159.457	97.2973	319.821	319.821	594.282	77.8379	20.9189	152.977	4075.72
T18	137Cs	2231.92	3655.25	3655.25	1652.52	3645.32	2231.92	2231.92	3655.25	3645.32	3645.32	1805.02	20871.1		312.469	5482.88	6213.93	2478.78	4009.85	3347.88	3347.88	5482.88	5467.98	510.345	3068.54	2921.96
	90Sr	199.888	371.426	371.426	99.2652	1016.98	199.888	199.888	371.426	1016.98	1016.98	139.07	9446.69		85.9519	594.282	408.569	158.824	2033.96	319.821	319.821	594.282	1627.17	437.302	152.977	4062.08
T19	137Cs	2231.92	3655.25	3655.25	1596.26	3645.32	2231.92	2231.92	3655.25	3645.32	3645.32	1689.52	20766.2		312.469	5482.88	6213.93	2394.38	4009.85	3347.88	3347.88	5482.88	5467.98	510.345	2872.19	2907.27
	90Sr	199.888	371.426	371.426	93.2205	1016.98	199.888	199.888	371.426	1016.98	1016.98	126.338	9383.89		85.9519	594.282	408.569	149.153	2033.96	319.821	319.821	594.282	1627.17	437.302	138.972	4035.07
T20	137Cs	2231.92	3655.25	3655.25	1596.26	3645.32	2231.92	2231.92	3645.32	3645.32	3645.32	1689.52	20710.7		312.469	5482.88	6213.93	2394.38	4009.85	3347.88	3347.88	5467.98	5467.98	510.345	2872.19	2899.5
	90Sr	199.888	371.426	371.426	93.2205	1016.98	199.888	199.888	1016.98	1016.98	1016.98	126.338	9383.89		85.9519	594.282	408.569	149.153	2033.96	319.821	319.821	1627.17	1627.17	437.302	138.972	4035.07
T21	137Cs	2231.92	3655.25	3655.25	1867.71	3645.32	2231.92	2316.79	3645.32	3645.32	3645.32	1689.52	20603.5		312.469	5482.88	6213.93	2801.57	4009.85	3347.88	3475.19	5467.98	5467.98	510.345	2872.19	2884.5
	90Sr	199.888	371.426	371.426	94.9066	1016.98	199.888	236.102	1016.98	1016.98	1016.98	126.338	9321.85		85.9519	594.282	408.569	151.851	2033.96	319.821	377.764	1627.17	1627.17	437.302	138.972	4008.39
T22	137Cs	2231.92	3645.32	3645.32	2024.01	3645.32	2231.92	2595.85	3645.32	3645.32	3645.32	1757.54	20549.9		312.469	5467.98	6197.05	3036.02	4009.85	3347.88	3893.78	5467.98	5467.98	510.345	2987.81	2876.99
	90Sr	199.888	1016.98	1016.98	98.9259	1016.98	199.888	236.102	1016.98	1016.98	1016.98	139.28	9291.12		85.9519	1627.17	1118.68	158.281	2033.96	319.821	377.764	1627.17	1627.17	437.302	153.208	3995.18
T23	137Cs	2231.92	3084.59	3084.59	1965.5	3645.32	2231.92	2595.85	3645.32	3645.32	3645.32	1928.58	20451.8		312.469	4626.88	5243.8	2948.25	4009.85	3347.88	3893.78	5467.98	5467.98	510.345	3278.59	2863.25
	90Sr	199.888	526.057	526.057	99.6683	1016.98	199.888	236.102	1016.98	1016.98	1016.98	139.28	9260.68		85.9519	841.692	578.663	159.469	2033.96	319.821	377.764	1627.17	1627.17	437.302	153.208	3982.09
T24	137Cs	2458.99	3084.59	3084.59	2064.6	3645.32	2231.92	2595.85	3084.59	3645.32	3645.32	1928.58	20348.3		344.259	4626.88	5243.8	3096.9	4009.85	3347.88	3893.78	4626.88	5467.98	510.345	3278.59	2848.76
	90Sr	199.888	526.057	526.057	97.663	1016.98	199.888	236.102	526.057	1016.98	1016.98	139.28	9200.26		85.9519	841.692	578.663	156.261	2033.96	319.821	377.764	841.692	1627.17	437.302	153.208	3956.11
T25	137Cs	2595.85	3084.59	3084.59	2045.56	3645.32	2231.92	2595.85	3084.59	3645.32	3645.32	1928.58	20455.1		363.419	4626.88	5243.8	3068.34	4009.85	3347.88	3893.78	4626.88	5467.98	510.345	3278.59	2863.71
	90Sr	236.102	526.057	526.057	95.8436	1016.98	199.888	236.102	526.057	1016.98	1016.98	139.28	9320.19		101.524	841.692	578.663	153.35	2033.96	319.821	377.764	841.692	1627.17	437.302	153.208	4007.68
T26	137Cs	2595.85	3084.59	3084.59	2045.56	3645.32	2595.85	2595.85	3645.32	3645.32	3645.32	1928.58	20306.4		363.419	4626.88	5243.8	3068.34	4009.85	3893.78	3893.78	5467.98	5467.98	510.345	3278.59	2842.89
	90Sr	236.102	526.057	526.057	95.8436	1016.98	236.102	236.102	1016.98	1016.98	1016.98	139.28	9228.81		101.524	841.692	578.663	153.35	2033.96	377.764	377.764	1627.17	1627.17	437.302	153.208	3968.39
T27	137Cs	2595.85	2680.3	2680.3	2072.21	3645.32	2595.85	2595.85	3645.32	3645.32	3645.32	1928.58	20461.4		363.419	4020.45	4556.51	3108.31	4009.85	3893.78	3893.78	5467.98	5467.98	510.345	3278.59	2864.6
	90Sr	236.102	361.071	361.071	97.7852	1016.98	236.102	236.102	1016.98	1016.98	1016.98	139.28	9535.83		101.524	577.714	397.179	156.456	2033.96	377.764	377.764	1627.17	1627.17	437.302	153.208	4100.4
T28	137Cs	2595.85	2758.52	2758.52	2120.88	3645.32	2405.95	3072.27	3645.32	3645.32	3645.32	2041.08	20461.4		363.419	4137.79	4689.49	3181.32	4009.85	3608.93	4608.4	5467.98	5467.98	510.345	3469.84	2864.6
	90Sr	236.102	524.041	524.041	97.0867	1016.98	200.024	236.102	1016.98	1016.98	1016.98	155.356	9535.83		101.524	838.465	576.445	155.339	2033.96	320.038	377.764	1627.17	1627.17	437.302	170.891	4100.4
T29	137Cs	2405.95	2758.52	2758.52	2343	3645.32	2405.95	3072.27	2758.52	3645.32	3645.32	2041.08	20509.3		336.834	4137.79	4689.49	3514.5	4009.85	3608.93	4608.4	4137.79	5467.98	510.345	3469.84	2871.3
	90Sr	200.024	524.041	524.041	98.062	1016.98	200.024	236.102	524.041	1016.98	1016.98	155.356	9567.07		86.0102	838.465	576.445	156.899	2033.96	320.038	377.764	838.465	1627.17	437.302	170.891	4113.84
T30	137Cs	2771.32	2758.52	2758.52	2369.09	3645.32	2405.95	3072.27	2758.52	3645.32	3645.32	2038.91	20402.6		387.985	4137.79	4689.49	3553.63	4009.85	3608.93	4608.4	4137.79	5467.98	510.345	3466.14	2856.37
	90Sr	200.024	524.041	524.041	98.531	1016.98	200.024	236.102	524.041	1016.98	1016.98	141.341	9504.62		86.0102	838.465	576.445	157.65	2033.96	320.038	377.764	838.465	1627.17	437.302	155.475	4086.98
T31	137Cs	2771.32	2758.52	2758.52	2374.67	1871.72	2771.32	2771.32	2758.52	1871.72	1871.72	2038.91	20415.3		387.985	4137.79	4689.49	3562	2058.9	4156.98	4156.98	4137.79	2807.59	262.041	3466.14	2858.15
	90Sr	200.024	524.041	524.041	100.026	31.0993	200.024	200.024	524.041	31.0993	31.0993	141.341	9444.19		86.0102	838.465	576.445	160.041	62.1986	320.038	320.038	838.465	49.7588	13.3727	155.475	4061
T32	137Cs	2771.32	2758.52	2758.52	2459.02	1871.72	2771.32	2326.87	2758.52	1871.72	1871.72	2113.91	20365.8		387.985	4137.79	4689.49	3688.54	2058.9	4156.98	3490.3	4137.79	2807.59	262.041	3593.65	2851.21
	90Sr	200.024	524.041	524.041	98.7786	31.0993	200.024	275.711	524.041	31.0993	31.0993	156.023	9470.85		86.0102	838.465	576.445	158.046	62.1986	320.038	441.138	838.465	49.7588	13.3727	171.625	4072.46
T33	137Cs	2771.32	2758.52	2758.52	2454.47	1871.72	2771.32	2326.87	1871.72	1871.72	1871.72	2166.81	20402.3		387.985	4137.79	4689.49	3681.7	2058.9	4156.98	3490.3	2807.59	2807.59	262.041	3683.58	2856.32
	90Sr	200.024	524.041	524.041	98.2585	31.0993	200.024	275.711	31.0993	31.0993	31.0993	175.624	9531.64		86.0102	838.465	576.445	157.214	62.1986	320.038	441.138	49.7588	49.7588	13.3727	193.186	4098.61
T34	137Cs	2326.87	2758.52	2758.52	4343.18	1871.72	2771.32	2261.21	1871.72	1871.72	1871.72	2082.73	20402.3		325.762	4137.79	4689.49	6514.77	2058.9	4156.98	3391.81	2807.59	2807.59	262.041	3540.64	2856.32
	90Sr	275.711	524.041	524.041	98.5548	31.0993	200.024	355.904	31.0993	31.0993	31.0993	156.783	9531.64		118.556	838.465	576.445	157.688	62.1986	320.038	569.447	49.7588	49.7588	13.3727	172.462	4098.61
T35	137Cs	2261.21	1871.72	1871.72	4441.44	1871.72	2771.32	2261.21	1871.72	1871.72	1871.72	2082.73	20327.8		316.569	2807.59	3181.93	6662.15	2058.9	4156.98	3391.81	2807.59	2807.59	262.041	3540.64	2845.9
	90Sr	355.904	31.0993	31.0993	100.866	31.0993	200.024	355.904	31.0993	31.0993	31.0993	156.783	9471.22		153.039	49.7588	34.2092	161.386	62.1986	320.038	569.447	49.7588	49.7588	13.3727	172.462	4072.62
T36	137Cs	2261.21	1871.72	1871.72	5371.07	1871.72	2771.32	2261.21	1871.72	1871.72	1871.72	2082.73	20270.8		316.569	2807.59	3181.93	8056.61	2058.9	4156.98	3391.81	2807.59	2807.59	262.041	3540.64	2837.92
	90Sr	355.904	31.0993	31.0993	114.014	31.0993	200.024	355.904	31.0993	31.0993	31.0993	156.783	9410.75		153.039	49.7588	34.2092	182.422	62.1986	320.038	569.447	49.7588	49.7588	13.3727	172.462	4046.62
T37	137Cs	13128.2	16330.9	16330.9	5119.88	16330.9	16370.5	19301.8	16330.9	16330.9	16330.9	12930.8	2024.62		1837.95	24496.4	27762.6	7679.82	17964	24555.8	28952.7	24496.4	24496.4	2286.33	21982.3	283.447
	90Sr	211.334	291.149	291.149	134.102	291.149	275.63	211.334	291.149	291.149	291.149	225.916	66.6266		90.8735	465.839	320.264	214.564	582.298	441.008	338.134	465.839	465.839	125.194	248.508	28.6494
T38	137Cs	19301.8	16330.9	16330.9	5119.88	16330.9	15550.1	19301.8	16330.9	16330.9	16330.9	12930.8	2024.62		2702.25	24496.4	27762.6	7679.82	17964	23325.2	28952.7	24496.4	24496.4	2286.33	21982.3	283.447
	90Sr	211.334	291.149	291.149	134.102	291.149	249.877	211.334	291.149	291.149	291.149	225.916	66.6266		90.8735	465.839	320.264	214.564	582.298	399.803	338.134	465.839	465.839	125.194	248.508	28.6494
T39	137Cs	26097.4	26097.4	26097.4	8833.2	26097.4	26097.4	26097.4	26097.4	26097.4	26097.4	26097.4	2720.99		3653.63	39146.1	44365.5	13249.8	28707.1	39146.1	39146.1	39146.1	39146.1	3653.63	44365.5	380.939
	90Sr	404.224	404.224	404.224	125.999	404.224	404.224	404.224	404.224	404.224	404.224	404.224	82.5805		173.816	646.758	444.646	201.599	808.447	646.758	646.758	646.758	646.758	173.816	444.646	35.5096
T40	137Cs	16957.4	16330.9	16330.9	5040.74	16330.9	16957.4	19301.8	16330.9	16330.9	16330.9	12930.8	2048.35		2374.03	24496.4	27762.6	7561.11	17964	25436.1	28952.7	24496.4	24496.4	2286.33	21982.3	286.769
	90Sr	198.428	291.149	291.149	153.168	291.149	198.428	211.334	291.149	291.149	291.149	225.916	66.8261		85.3239	465.839	320.264	245.069	582.298	317.484	338.134	465.839	465.839	125.194	248.508	28.7352
T41	137Cs	14403.1	16330.9	16330.9	5252.52	16330.9	16370.5	8556	16330.9	16330.9	16330.9	12930.8	2056.28		2016.44	24496.4	27762.6	7878.78	17964	24555.8	12834	24496.4	24496.4	2286.33	21982.3	287.879
	90Sr	347.686	291.149	291.149	139.121	291.149	275.63	291.149	291.149	291.149	291.149	225.916	68.0391		149.505	465.839	320.264	222.593	582.298	441.008	465.839	465.839	465.839	125.194	248.508	29.2568
T42	137Cs	16957.4	22272.7	22272.7	5164.05	22272.7	16957.4	16957.4	22272.7	22272.7	22272.7	13097.8	2075.48		2374.03	33409.1	37863.6	7746.08	24500	25436.1	25436.1	33409.1	33409.1	3118.18	22266.3	290.568
	90Sr	198.428	131.518	131.518	158.666	131.518	198.428	198.428	131.518	131.518	131.518	198.398	66.8528		85.3239	210.429	144.67	253.866	263.036	317.484	317.484	210.429	210.429	56.5528	218.238	28.7467
T43	137Cs	16957.4	22272.7	22272.7	5164.05	22272.7	16957.4	16957.4	22272.7	22272.7	22272.7	13097.8	2090.82		2374.03	33409.1	37863.6	7746.08	24500	25436.1	25436.1	33409.1	33409.1	3118.18	22266.3	292.715
	90Sr	198.428	131.518	131.518	158.666	131.518	198.428	198.428	131.518	131.518	131.518	198.398	66.8528		85.3239	210.429	144.67	253.866	263.036	317.484	317.484	210.429	210.429	56.5528	218.238	28.7467
T44	137Cs	16957.4	22272.7	22272.7	4874.92	22272.7	16957.4	16957.4	22272.7	22272.7	22272.7	12872.7	2122.63		2374.03	33409.1	37863.6	7312.38	24500	25436.1	25436.1	33409.1	33409.1	3118.18	21883.6	297.168
	90Sr	198.428	131.518	131.518	147.047	131.518	198.428	198.428	131.518	131.518	131.518	196.082	66.8528		85.3239	210.429	144.67	235.275	263.036	317.484	317.484	210.429	210.429	56.5528	215.69	28.7467
T45	137Cs	16957.4	22272.7	22272.7	4874.92	22272.7	16957.4	16957.4	22272.7	22272.7	22272.7	12872.7	2122.63		2374.03	33409.1	37863.6	7312.38	24500	25436.1	25436.1	33409.1	33409.1	3118.18	21883.6	297.168
	90Sr	198.428	131.518	131.518	147.047	131.518	198.428	198.428	131.518	131.518	131.518	196.082	66.8528		85.3239	210.429	144.67	235.275	263.036	317.484	317.484	210.429	210.429	56.5528	215.69	28.7467
T46	137Cs	16957.4	22272.7	22272.7	5024.38	22272.7	16957.4	16957.4	22272.7	22272.7	22272.7	11586.8	2145.08		2374.03	33409.1	37863.6	7536.58	24500	25436.1	25436.1	33409.1	33409.1	3118.18	19697.5	300.311
	90Sr	198.428	131.518	131.518	147.047	131.518	198.428	198.428	131.518	131.518	131.518	173.762	66.7826		85.3239	210.429	144.67	235.275	263.036	317.484	317.484	210.429	210.429	56.5528	191.138	28.7165
T47	137Cs	16957.4	22272.7	22272.7	4891.02	22272.7	16957.4	17270.6	22272.7	22272.7	22272.7	13130.5	2158.43		2374.03	33409.1	37863.6	7336.53	24500	25436.1	25905.9	33409.1	33409.1	3118.18	22321.8	302.181
	90Sr	198.428	131.518	131.518	144.866	131.518	198.428	152.067	131.518	131.518	131.518	173.762	66.303		85.3239	210.429	144.67	231.786	263.036	317.484	243.307	210.429	210.429	56.5528	191.138	28.5103
T48	137Cs	16957.4	22272.7	22272.7	4891.02	22272.7	16957.4	17270.6	22272.7	22272.7	22272.7	12222.1	2174.88		2374.03	33409.1	37863.6	7336.53	24500	25436.1	25905.9	33409.1	33409.1	3118.18	20777.5	304.484
	90Sr	198.428	131.518	131.518	144.866	131.518	198.428	152.067	131.518	131.518	131.518	163.767	66.303		85.3239	210.429	144.67	231.786	263.036	317.484	243.307	210.429	210.429	56.5528	180.144	28.5103
T49	137Cs	17270.6	22272.7	22272.7	4980.16	22272.7	13243.5	17270.6	22272.7	22272.7	22272.7	12222.1	2161.78		2417.88	33409.1	37863.6	7470.24	24500	19865.3	25905.9	33409.1	33409.1	3118.18	20777.5	302.649
	90Sr	152.067	131.518	131.518	141.382	131.518	157.143	152.067	131.518	131.518	131.518	163.767	65.6197		65.3888	210.429	144.67	226.211	263.036	251.429	243.307	210.429	210.429	56.5528	180.144	28.2165
T50	137Cs	17270.6	22272.7	22272.7	5116.14	22272.7	11724.9	17270.6	22272.7	22272.7	22272.7	12222.1	2161.78		2417.88	33409.1	37863.6	7674.21	24500	17587.3	25905.9	33409.1	33409.1	3118.18	20777.5	302.649
	90Sr	152.067	131.518	131.518	144.381	131.518	120.279	152.067	131.518	131.518	131.518	163.767	65.6197		65.3888	210.429	144.67	231.009	263.036	192.447	243.307	210.429	210.429	56.5528	180.144	28.2165
T51	137Cs	12214.4	22272.7	22272.7	5116.14	22272.7	11724.9	17270.6	22272.7	22272.7	22272.7	12222.1	2161.39		1710.02	33409.1	37863.6	7674.21	24500	17587.3	25905.9	33409.1	33409.1	3118.18	20777.5	302.594
	90Sr	112.475	131.518	131.518	144.381	131.518	120.279	152.067	131.518	131.518	131.518	163.767	65.1273		48.3642	210.429	144.67	231.009	263.036	192.447	243.307	210.429	210.429	56.5528	180.144	28.0048
T52	137Cs	12214.4	22272.7	22272.7	5116.14	22272.7	11724.9	12214.4	22272.7	22272.7	22272.7	10239.9	2161.39		1710.02	33409.1	37863.6	7674.21	24500	17587.3	18321.6	33409.1	33409.1	3118.18	17407.8	302.594
	90Sr	112.475	131.518	131.518	144.381	131.518	120.279	112.475	131.518	131.518	131.518	129.416	65.1273		48.3642	210.429	144.67	231.009	263.036	192.447	179.96	210.429	210.429	56.5528	142.358	28.0048
T53	137Cs	12214.4	22272.7	22272.7	5275.24	22272.7	12214.4	12214.4	22272.7	22272.7	22272.7	10239.9	2161.39		1710.02	33409.1	37863.6	7912.87	24500	18321.6	18321.6	33409.1	33409.1	3118.18	17407.8	302.594
	90Sr	112.475	131.518	131.518	149.688	131.518	112.475	112.475	131.518	131.518	131.518	129.416	65.1273		48.3642	210.429	144.67	239.501	263.036	179.96	179.96	210.429	210.429	56.5528	142.358	28.0048
T54	137Cs	12214.4	22272.7	22272.7	5359.23	22272.7	12214.4	12214.4	22272.7	22272.7	22272.7	10239.9	2207.21		1710.02	33409.1	37863.6	8038.85	24500	18321.6	18321.6	33409.1	33409.1	3118.18	17407.8	309.009
	90Sr	112.475	131.518	131.518	145.613	131.518	112.475	112.475	131.518	131.518	131.518	129.416	66.1234		48.3642	210.429	144.67	232.981	263.036	179.96	179.96	210.429	210.429	56.5528	142.358	28.4331
T55	137Cs	12214.4	22272.7	22272.7	5359.23	22272.7	9807.14	12214.4	22272.7	22272.7	22272.7	10239.9	2207.21		1710.02	33409.1	37863.6	8038.85	24500	14710.7	18321.6	33409.1	33409.1	3118.18	17407.8	309.009
	90Sr	112.475	131.518	131.518	145.613	131.518	94.3168	112.475	131.518	131.518	131.518	129.416	66.1234		48.3642	210.429	144.67	232.981	263.036	150.907	179.96	210.429	210.429	56.5528	142.358	28.4331
T56	137Cs	12214.4	22272.7	22272.7	5520.03	22272.7	9807.14	12214.4	22272.7	22272.7	22272.7	10239.9	2207.21		1710.02	33409.1	37863.6	8280.05	24500	14710.7	18321.6	33409.1	33409.1	3118.18	17407.8	309.009
	90Sr	112.475	131.518	131.518	148.562	131.518	94.3168	112.475	131.518	131.518	131.518	129.416	66.1234		48.3642	210.429	144.67	237.699	263.036	150.907	179.96	210.429	210.429	56.5528	142.358	28.4331
T57	137Cs	692.749	1053.71	1053.71	4780.41	1053.71	692.749	917.399	1053.71	1053.71	1053.71	5798.05	2046.17		96.9848	1580.56	1791.3	7170.61	1159.08	1039.12	1376.1	1580.56	1580.56	147.519	9856.69	286.463
	90Sr	15.1026	15.1026	15.1026	101.551	15.1026	15.1026	15.1026	15.1026	15.1026	15.1026	192.719	68.2334		6.49411	24.1641	16.6128	162.482	30.2052	24.1641	24.1641	24.1641	24.1641	6.49411	211.991	29.3404
T58	137Cs	14239.3	14239.3	14239.3	11189.8	14239.3	14239.3	14239.3	14239.3	14239.3	14239.3	14239.3	3198.96		1993.5	21358.9	24206.8	16784.7	15663.2	21358.9	21358.9	21358.9	21358.9	1993.5	24206.8	447.855
	90Sr	404.224	404.224	404.224	404.224	404.224	404.224	404.224	404.224	404.224	404.224	404.224	95.5555		173.816	646.758	444.646	646.758	808.447	646.758	646.758	646.758	646.758	173.816	444.646	41.0889
T59	137Cs	14239.3	14239.3	14239.3	11189.8	14239.3	14239.3	14239.3	14239.3	14239.3	14239.3	14239.3	3198.96		1993.5	21358.9	24206.8	16784.7	15663.2	21358.9	21358.9	21358.9	21358.9	1993.5	24206.8	447.855
	90Sr	404.224	404.224	404.224	404.224	404.224	404.224	404.224	404.224	404.224	404.224	404.224	95.5555		173.816	646.758	444.646	646.758	808.447	646.758	646.758	646.758	646.758	173.816	444.646	41.0889
T60	137Cs	14239.3	14239.3	14239.3	11189.8	14239.3	14239.3	14239.3	14239.3	14239.3	14239.3	14239.3	3198.96		1993.5	21358.9	24206.8	16784.7	15663.2	21358.9	21358.9	21358.9	21358.9	1993.5	24206.8	447.855
	90Sr	404.224	404.224	404.224	404.224	404.224	404.224	404.224	404.224	404.224	404.224	404.224	95.5555		173.816	646.758	444.646	646.758	808.447	646.758	646.758	646.758	646.758	173.816	444.646	41.0889
T61	137Cs	14239.3	14239.3	14239.3	11189.8	14239.3	14239.3	14239.3	14239.3	14239.3	14239.3	14239.3	3206.7		1993.5	21358.9	24206.8	16784.7	15663.2	21358.9	21358.9	21358.9	21358.9	1993.5	24206.8	448.937
	90Sr	404.224	404.224	404.224	404.224	404.224	404.224	404.224	404.224	404.224	404.224	404.224	97.3155		173.816	646.758	444.646	646.758	808.447	646.758	646.758	646.758	646.758	173.816	444.646	41.8456
T62	137Cs	14239.3	14239.3	14239.3	11189.8	14239.3	14239.3	14239.3	14239.3	14239.3	14239.3	14239.3	3208.71		1993.5	21358.9	24206.8	16784.7	15663.2	21358.9	21358.9	21358.9	21358.9	1993.5	24206.8	449.219
	90Sr	404.224	404.224	404.224	404.224	404.224	404.224	404.224	404.224	404.224	404.224	404.224	97.3155		173.816	646.758	444.646	646.758	808.447	646.758	646.758	646.758	646.758	173.816	444.646	41.8456
T63	137Cs	14239.3	14239.3	14239.3	11189.8	14239.3	14239.3	14239.3	14239.3	14239.3	14239.3	14239.3	3208.71		1993.5	21358.9	24206.8	16784.7	15663.2	21358.9	21358.9	21358.9	21358.9	1993.5	24206.8	449.219
	90Sr	404.224	404.224	404.224	404.224	404.224	404.224	404.224	404.224	404.224	404.224	404.224	97.3155		173.816	646.758	444.646	646.758	808.447	646.758	646.758	646.758	646.758	173.816	444.646	41.8456
T64	137Cs	14239.3	14239.3	14239.3	11189.8	14239.3	14239.3	14239.3	14239.3	14239.3	14239.3	14239.3	3256.09		1993.5	21358.9	24206.8	16784.7	15663.2	21358.9	21358.9	21358.9	21358.9	1993.5	24206.8	455.853
	90Sr	404.224	404.224	404.224	404.224	404.224	404.224	404.224	404.224	404.224	404.224	404.224	97.3155		173.816	646.758	444.646	646.758	808.447	646.758	646.758	646.758	646.758	173.816	444.646	41.8456
T65	137Cs	14239.3	14239.3	14239.3	11189.8	14239.3	14239.3	14239.3	14239.3	14239.3	14239.3	14239.3	3256.09		1993.5	21358.9	24206.8	16784.7	15663.2	21358.9	21358.9	21358.9	21358.9	1993.5	24206.8	455.853
	90Sr	404.224	404.224	404.224	404.224	404.224	404.224	404.224	404.224	404.224	404.224	404.224	97.3155		173.816	646.758	444.646	646.758	808.447	646.758	646.758	646.758	646.758	173.816	444.646	41.8456
T66	137Cs	14239.3	14239.3	14239.3	11189.8	14239.3	14239.3	14239.3	14239.3	14239.3	14239.3	14239.3	3256.09		1993.5	21358.9	24206.8	16784.7	15663.2	21358.9	21358.9	21358.9	21358.9	1993.5	24206.8	455.853
	90Sr	404.224	404.224	404.224	404.224	404.224	404.224	404.224	404.224	404.224	404.224	404.224	97.3155		173.816	646.758	444.646	646.758	808.447	646.758	646.758	646.758	646.758	173.816	444.646	41.8456
T67	137Cs	14239.3	14239.3	14239.3	11189.8	14239.3	14239.3	14239.3	14239.3	14239.3	14239.3	14239.3	3256.09		1993.5	21358.9	24206.8	16784.7	15663.2	21358.9	21358.9	21358.9	21358.9	1993.5	24206.8	455.853
	90Sr	404.224	404.224	404.224	404.224	404.224	404.224	404.224	404.224	404.224	404.224	404.224	97.3155		173.816	646.758	444.646	646.758	808.447	646.758	646.758	646.758	646.758	173.816	444.646	41.8456
T68	137Cs	14239.3	14239.3	14239.3	11189.8	14239.3	14239.3	14239.3	14239.3	14239.3	14239.3	14239.3	3168.32		1993.5	21358.9	24206.8	16784.7	15663.2	21358.9	21358.9	21358.9	21358.9	1993.5	24206.8	443.565
	90Sr	404.224	404.224	404.224	404.224	404.224	404.224	404.224	404.224	404.224	404.224	404.224	97.3155		173.816	646.758	444.646	646.758	808.447	646.758	646.758	646.758	646.758	173.816	444.646	41.8456
T69	137Cs	14239.3	14239.3	14239.3	14916.7	14239.3	14239.3	14239.3	14239.3	14239.3	14239.3	14239.3	3168.32		1993.5	21358.9	24206.8	22375.1	15663.2	21358.9	21358.9	21358.9	21358.9	1993.5	24206.8	443.565
	90Sr	404.224	404.224	404.224	404.224	404.224	404.224	404.224	404.224	404.224	404.224	404.224	97.3155		173.816	646.758	444.646	646.758	808.447	646.758	646.758	646.758	646.758	173.816	444.646	41.8456
T70	137Cs	14239.3	14239.3	14239.3	14916.7	14239.3	14239.3	14239.3	14239.3	14239.3	14239.3	14239.3	3168.32		1993.5	21358.9	24206.8	22375.1	15663.2	21358.9	21358.9	21358.9	21358.9	1993.5	24206.8	443.565
	90Sr	404.224	404.224	404.224	404.224	404.224	404.224	404.224	404.224	404.224	404.224	404.224	97.3155		173.816	646.758	444.646	646.758	808.447	646.758	646.758	646.758	646.758	173.816	444.646	41.8456
T71	137Cs	14239.3	14239.3	14239.3	14916.7	14239.3	14239.3	14239.3	14239.3	14239.3	14239.3	14239.3	3168.32		1993.5	21358.9	24206.8	22375.1	15663.2	21358.9	21358.9	21358.9	21358.9	1993.5	24206.8	443.565
	90Sr	404.224	404.224	404.224	404.224	404.224	404.224	404.224	404.224	404.224	404.224	404.224	97.3155		173.816	646.758	444.646	646.758	808.447	646.758	646.758	646.758	646.758	173.816	444.646	41.8456
T72	137Cs	14239.3	14239.3	14239.3	14916.7	14239.3	14239.3	14239.3	14239.3	14239.3	14239.3	14239.3	3168.32		1993.5	21358.9	24206.8	22375.1	15663.2	21358.9	21358.9	21358.9	21358.9	1993.5	24206.8	443.565
	90Sr	404.224	404.224	404.224	404.224	404.224	404.224	404.224	404.224	404.224	404.224	404.224	97.3155		173.816	646.758	444.646	646.758	808.447	646.758	646.758	646.758	646.758	173.816	444.646	41.8456
T73	137Cs	14239.3	14239.3	14239.3	14916.7	14239.3	14239.3	14239.3	14239.3	14239.3	14239.3	14239.3	3168.32		1993.5	21358.9	24206.8	22375.1	15663.2	21358.9	21358.9	21358.9	21358.9	1993.5	24206.8	443.565
	90Sr	404.224	404.224	404.224	404.224	404.224	404.224	404.224	404.224	404.224	404.224	404.224	97.3155		173.816	646.758	444.646	646.758	808.447	646.758	646.758	646.758	646.758	173.816	444.646	41.8456
T74	137Cs	14239.3	14239.3	14239.3	14916.7	14239.3	14239.3	14239.3	14239.3	14239.3	14239.3	14239.3	3168.32		1993.5	21358.9	24206.8	22375.1	15663.2	21358.9	21358.9	21358.9	21358.9	1993.5	24206.8	443.565
	90Sr	404.224	404.224	404.224	404.224	404.224	404.224	404.224	404.224	404.224	404.224	404.224	97.3155		173.816	646.758	444.646	646.758	808.447	646.758	646.758	646.758	646.758	173.816	444.646	41.8456
T75	137Cs	14239.3	14239.3	14239.3	12084.7	14239.3	14239.3	14239.3	14239.3	14239.3	14239.3	14239.3	3255.85		1993.5	21358.9	24206.8	18127	15663.2	21358.9	21358.9	21358.9	21358.9	1993.5	24206.8	455.819
	90Sr	404.224	404.224	404.224	246.197	404.224	404.224	404.224	404.224	404.224	404.224	404.224	98.341		173.816	646.758	444.646	393.915	808.447	646.758	646.758	646.758	646.758	173.816	444.646	42.2866
T76	137Cs	14239.3	14239.3	14239.3	12084.7	14239.3	14239.3	14239.3	14239.3	14239.3	14239.3	14239.3	3318.09		1993.5	21358.9	24206.8	18127	15663.2	21358.9	21358.9	21358.9	21358.9	1993.5	24206.8	464.532
	90Sr	88.17	88.17	88.17	246.197	88.17	88.17	88.17	88.17	88.17	88.17	88.17	96.6913		37.9131	141.072	96.987	393.915	176.34	141.072	141.072	141.072	141.072	37.9131	96.987	41.5773
T77	137Cs	218511	26141.3	26141.3	100972	26141.3	208477	208482	26141.3	26141.3	26141.3	194793	24030.9		30591.6	39212	44440.2	151457	28755.4	312715	312723	39212	39212	3659.78	331147	3364.33
	90Sr	143628	78245.2	78245.2	75285.7	78245.2	143628	123442	78245.2	78245.2	78245.2	143628	12845.5		61760.1	125192	86069.7	120457	156490	229805	197507	125192	125192	33645.4	157991	5523.58
T78	137Cs	218511	26141.3	26141.3	99723.5	26141.3	208477	208482	26141.3	26141.3	26141.3	194793	24030.9		30591.6	39212	44440.2	149585	28755.4	312715	312723	39212	39212	3659.78	331147	3364.33
	90Sr	143628	78245.2	78245.2	74292.5	78245.2	143628	123442	78245.2	78245.2	78245.2	143628	12845.5		61760.1	125192	86069.7	118868	156490	229805	197507	125192	125192	33645.4	157991	5523.58
T79	137Cs	218511	26141.3	26141.3	98150.1	26141.3	218511	218511	26141.3	26141.3	26141.3	194793	24137		30591.6	39212	44440.2	147225	28755.4	327767	327767	39212	39212	3659.78	331147	3379.19
	90Sr	143628	78245.2	78245.2	72339.3	78245.2	143628	143628	78245.2	78245.2	78245.2	143628	12956.8		61760.1	125192	86069.7	115743	156490	229805	229805	125192	125192	33645.4	157991	5571.42
T80	137Cs	218511	26141.3	26141.3	98150.1	26141.3	218511	218511	26141.3	26141.3	26141.3	194793	24137		30591.6	39212	44440.2	147225	28755.4	327767	327767	39212	39212	3659.78	331147	3379.19
	90Sr	143628	78245.2	78245.2	72339.3	78245.2	143628	143628	78245.2	78245.2	78245.2	143628	12956.8		61760.1	125192	86069.7	115743	156490	229805	229805	125192	125192	33645.4	157991	5571.42
T81	137Cs	218511	110690	110690	99284	26141.3	218511	218511	26141.3	26141.3	26141.3	179928	23991.7		30591.6	166035	188173	148926	28755.4	327767	327767	39212	39212	3659.78	305877	3358.84
	90Sr	143628	74338.9	74338.9	72339.3	78245.2	143628	143628	78245.2	78245.2	78245.2	143628	12844.8		61760.1	118942	81772.8	115743	156490	229805	229805	125192	125192	33645.4	157991	5523.26
T82	137Cs	218511	202819	202819	98990	26141.3	218511	229360	26141.3	26141.3	26141.3	176902	23991.7		30591.6	304229	344793	148485	28755.4	327767	344041	39212	39212	3659.78	300733	3358.84
	90Sr	143628	114399	114399	72325.3	78245.2	143628	143628	78245.2	78245.2	78245.2	136519	12844.8		61760.1	183038	125839	115720	156490	229805	229805	125192	125192	33645.4	150171	5523.26
T83	137Cs	229360	172362	172362	98990	146142	218511	229360	146142	146142	146142	176902	24220.5		32110.5	258543	293016	148485	160756	327767	344041	219212	219212	20459.8	300733	3390.87
	90Sr	143628	97790.2	97790.2	72325.3	78245.2	143628	143628	78245.2	78245.2	78245.2	136519	12844.7		61760.1	156464	107569	115720	156490	229805	229805	125192	125192	33645.4	150171	5523.22
T84	137Cs	229360	219377	219377	99041.5	146142	218511	229360	207745	146142	146142	176902	24149.7		32110.5	329065	372940	148562	160756	327767	344041	311617	219212	20459.8	300733	3380.96
	90Sr	143628	123442	123442	72326.5	78245.2	143628	143628	111206	78245.2	78245.2	136519	12900.4		61760.1	197507	135786	115722	156490	229805	229805	177930	125192	33645.4	150171	5547.16
T85	137Cs	229360	229360	229360	99041.5	146142	229360	229360	201661	146142	146142	176902	24143.8		32110.5	344041	389913	148562	160756	344041	344041	302492	219212	20459.8	300733	3380.14
	90Sr	143628	143628	143628	72326.5	78245.2	143628	143628	107882	78245.2	78245.2	136519	12900.3		61760.1	229805	157991	115722	156490	229805	229805	172612	125192	33645.4	150171	5547.12
T86	137Cs	229360	240650	240650	96045.3	409068	218234	229360	211995	409068	409068	171408	24108.4		32110.5	360976	409106	144068	449974	327352	344041	317992	613601	57269.5	291394	3375.18
	90Sr	143628	143628	143628	70471.4	486795	136519	143628	132545	486795	486795	123541	12954.5		61760.1	229805	157991	112754	973589	218430	229805	212071	778871	209322	135895	5570.42
T87	137Cs	229360	240650	240650	97454.3	409068	218234	229360	254781	409068	409068	171408	24048.7		32110.5	360976	409106	146181	449974	327352	344041	382171	613601	57269.5	291394	3366.82
	90Sr	143628	143628	143628	70472.3	486795	136519	143628	152063	486795	486795	123541	12898.4		61760.1	229805	157991	112756	973589	218430	229805	243301	778871	209322	135895	5546.33
T88	137Cs	218234	240650	240650	94928.3	409068	218234	229360	240650	409068	409068	171408	24105.5		30552.8	360976	409106	142393	449974	327352	344041	360976	613601	57269.5	291394	3374.78
	90Sr	136519	143628	143628	68970.5	486795	136519	143628	143628	486795	486795	123541	12954.4		58703.2	229805	157991	110353	973589	218430	229805	229805	778871	209322	135895	5570.41
T89	137Cs	218511	26141.3	26141.3	100972	26141.3	208477	218511	26141.3	26141.3	26141.3	197874	23874.1		30591.6	39212	44440.2	151457	28755.4	312715	327767	39212	39212	3659.78	336385	3342.38
	90Sr	143628	232.947	232.947	75285.7	232.947	143628	143628	232.947	232.947	232.947	143628	12735.1		61760.1	372.716	256.242	120457	465.895	229805	229805	372.716	372.716	100.167	157991	5476.07
T90	137Cs	218511	26141.3	26141.3	100972	26141.3	208477	218511	26141.3	26141.3	26141.3	197874	23938.4		30591.6	39212	44440.2	151457	28755.4	312715	327767	39212	39212	3659.78	336385	3351.38
	90Sr	143628	232.947	232.947	75285.7	232.947	143628	143628	232.947	232.947	232.947	143628	12735		61760.1	372.716	256.242	120457	465.895	229805	229805	372.716	372.716	100.167	157991	5476.06
T91	137Cs	12374.3	12374.3	12374.3	87898.3	12374.3	14321.1	12374.3	12374.3	12374.3	12374.3	177715	23542.6		1732.4	18561.5	21036.3	131847	13611.8	21481.6	18561.5	18561.5	18561.5	1732.4	302116	3295.97
	90Sr	65.5084	65.5084	65.5084	62533.1	65.5084	65.5084	65.5084	65.5084	65.5084	65.5084	129289	12314.2		28.1686	104.813	72.0592	100053	131.017	104.813	104.813	104.813	104.813	28.1686	142218	5295.1
T92	137Cs	218511	57572.6	57572.6	104221	26141.3	208477	218511	26141.3	26141.3	26141.3	197874	24228.2		30591.6	86359	97873.5	156331	28755.4	312715	327767	39212	39212	3659.78	336385	3391.94
	90Sr	143628	39239.1	39239.1	79583.7	232.947	143628	143628	232.947	232.947	232.947	143628	12789.8		61760.1	62782.5	43163	127334	465.895	229805	229805	372.716	372.716	100.167	157991	5499.62
T93	137Cs	218511	110516	110516	107825	26141.3	202887	208482	26141.3	26141.3	26141.3	197874	24090		30591.6	165775	187878	161738	28755.4	304331	312723	39212	39212	3659.78	336385	3372.59
	90Sr	143628	74215	74215	84405.5	232.947	143628	123442	232.947	232.947	232.947	143628	12789.7		61760.1	118744	81636.5	135049	465.895	229805	197507	372.716	372.716	100.167	157991	5499.58
T94	137Cs	218511	219377	219377	105984	26141.3	208477	218511	13288.2	26141.3	26141.3	197874	23943.6		30591.6	329065	372940	158976	28755.4	312715	327767	19932.3	39212	3659.78	336385	3352.1
	90Sr	143628	123442	123442	81923.5	232.947	143628	143628	232.947	232.947	232.947	143628	12789.7		61760.1	197507	135786	131078	465.895	229805	229805	372.716	372.716	100.167	157991	5499.58
T95	137Cs	218511	219377	219377	105984	26141.3	218511	218511	193684	26141.3	26141.3	197874	24054.6		30591.6	329065	372940	158976	28755.4	327767	327767	290526	39212	3659.78	336385	3367.65
	90Sr	143628	123442	123442	81923.5	232.947	143628	143628	111080	232.947	232.947	143628	12900.2		61760.1	197507	135786	131078	465.895	229805	229805	177728	372.716	100.167	157991	5547.09
T96	137Cs	218511	219377	219377	105984	26141.3	218511	218511	219377	26141.3	26141.3	190232	24054.6		30591.6	329065	372940	158976	28755.4	327767	327767	329065	39212	3659.78	323395	3367.65
	90Sr	143628	123442	123442	81923.5	232.947	143628	143628	123442	232.947	232.947	136519	12900.2		61760.1	197507	135786	131078	465.895	229805	229805	197507	372.716	100.167	150171	5547.09
T97	137Cs	218511	219377	219377	104393	26141.3	208902	229360	219377	26141.3	13288.2	190232	24085.6		30591.6	329065	372940	156590	28755.4	313352	344041	329065	39212	1860.35	323395	3371.98
	90Sr	143628	123442	123442	81923.5	232.947	143628	143628	123442	232.947	232.947	136519	12900.2		61760.1	197507	135786	131078	465.895	229805	229805	197507	372.716	100.167	150171	5547.09
T98	137Cs	208902	219377	219377	102743	26141.3	208902	229360	219377	13288.2	225359	190232	24085.6		29246.2	329065	372940	154114	28755.4	313352	344041	329065	19932.3	31550.3	323395	3371.98
	90Sr	143628	123442	123442	79585.2	232.947	143628	143628	123442	232.947	128163	136519	12900.2		61760.1	197507	135786	127336	465.895	229805	229805	197507	372.716	55110	150171	5547.09
T99	137Cs	218728	219377	219377	101395	435.12	208902	229360	219377	229281	219377	186961	24218.7		30621.9	329065	372940	152092	478.632	313352	344041	329065	343922	30712.7	317834	3390.61
	90Sr	143628	123442	123442	77664.4	232.947	143628	143628	123442	131716	123442	136519	12956.4		61760.1	197507	135786	124263	465.895	229805	229805	197507	210746	53080	150171	5571.23
T100	137Cs	218728	229360	229360	104024	435.12	218728	229360	219377	219377	219377	186961	24135.3		30621.9	344041	389913	156036	478.632	328092	344041	329065	329065	30712.7	317834	3378.95
	90Sr	143628	143628	143628	79867.6	232.947	143628	143628	123442	123442	123442	136519	12899.9		61760.1	229805	157991	127788	465.895	229805	229805	197507	197507	53080	150171	5546.96
T101	137Cs	218728	229360	229360	104024	435.12	218728	218728	219377	230744	219377	186961	24198.4		30621.9	344041	389913	156036	478.632	328092	328092	329065	346115	30712.7	317834	3387.78
	90Sr	143628	143628	143628	79867.6	232.947	143628	143628	123442	123442	123442	136519	12956		61760.1	229805	157991	127788	465.895	229805	229805	197507	197507	53080	150171	5571.09
T102	137Cs	218728	229360	229360	104046	246209	218728	218728	229360	230744	230744	181854	24271.1		30621.9	344041	389913	156069	270830	328092	328092	344041	346115	32304.1	309153	3397.95
	90Sr	143628	143628	143628	79867.8	131716	143628	143628	143628	123442	123442	134376	13012.8		61760.1	229805	157991	127789	263432	229805	229805	229805	197507	53080	147814	5595.49
T103	137Cs	218728	229360	229360	102324	230744	218728	218728	229360	230744	230744	193612	24421.4		30621.9	344041	389913	153487	253818	328092	328092	344041	346115	32304.1	329140	3419
	90Sr	143628	143628	143628	77649.7	123442	143628	143628	143628	123442	123442	134376	12955.7		61760.1	229805	157991	124240	246884	229805	229805	229805	197507	53080	147814	5570.96
T104	137Cs	218728	229360	229360	103953	211247	218728	218728	229360	230744	230744	199717	24470.7		30621.9	344041	389913	155930	232371	328092	328092	344041	346115	32304.1	339519	3425.9
	90Sr	143628	143628	143628	79866.2	113012	143628	143628	143628	123442	123442	136519	13012.6		61760.1	229805	157991	127786	226024	229805	229805	229805	197507	53080	150171	5595.4
T105	137Cs	218728	229360	229360	100698	146142	218728	229360	229360	230744	230744	191372	24404.7		30621.9	344041	389913	151047	160756	328092	344041	344041	346115	32304.1	325333	3416.65
	90Sr	143628	143628	143628	75552.7	78245.2	143628	143628	143628	123442	123442	136519	12956		61760.1	229805	157991	120884	156490	229805	229805	229805	197507	53080	150171	5571.08
T106	137Cs	229360	229360	229360	100393	146142	218728	229360	229360	230744	230744	186961	24344.6		32110.5	344041	389913	150590	160756	328092	344041	344041	346115	32304.1	317834	3408.25
	90Sr	143628	143628	143628	75271.5	78245.2	143628	143628	143628	123442	123442	136519	12956.2		61760.1	229805	157991	120434	156490	229805	229805	229805	197507	53080	150171	5571.15
T107	137Cs	218728	229360	229360	105463	146142	218728	229360	219377	230744	219377	186961	24247		30621.9	344041	389913	158195	160756	328092	344041	329065	346115	30712.7	317834	3394.58
	90Sr	143628	143628	143628	81909.7	78245.2	143628	143628	123442	123442	123442	136519	13012.9		61760.1	229805	157991	131056	156490	229805	229805	197507	197507	53080	150171	5595.55
T108	137Cs	229360	229360	229360	105463	435.12	208902	229360	219377	193684	219377	186961	24183.7		32110.5	344041	389913	158195	478.632	313352	344041	329065	290526	30712.7	317834	3385.72
	90Sr	143628	143628	143628	81909.7	232.947	143628	143628	123442	111080	123442	136519	12956.3		61760.1	229805	157991	131056	465.895	229805	229805	197507	177728	53080	150171	5571.21
T109	137Cs	218511	219377	219377	102743	26141.3	208902	229360	219377	13288.2	211279	186961	24187.1		30591.6	329065	372940	154114	28755.4	313352	344041	329065	19932.3	29579	317834	3386.2
	90Sr	143628	123442	123442	79585.2	232.947	143628	143628	123442	232.947	119621	136519	12956.4		61760.1	197507	135786	127336	465.895	229805	229805	197507	372.716	51437.1	150171	5571.23
T110	137Cs	218511	219377	219377	102573	26141.3	218511	229360	219377	26141.3	110516	186961	24119.6		30591.6	329065	372940	153859	28755.4	327767	344041	329065	39212	15472.3	317834	3376.74
	90Sr	143628	123442	123442	77375.3	232.947	143628	143628	123442	232.947	74215	136519	12900.2		61760.1	197507	135786	123800	465.895	229805	229805	197507	372.716	31912.5	150171	5547.08
T111	137Cs	218511	219377	219377	104221	26141.3	218511	218511	219377	26141.3	26141.3	186961	24044		30591.6	329065	372940	156331	28755.4	327767	327767	329065	39212	3659.78	317834	3366.16
	90Sr	143628	123442	123442	79583.7	232.947	143628	143628	123442	232.947	232.947	136519	12844.4		61760.1	197507	135786	127334	465.895	229805	229805	197507	372.716	100.167	150171	5523.07
T112	137Cs	218511	219377	219377	102617	26141.3	218511	218511	197570	26141.3	26141.3	194793	23792.3		30591.6	329065	372940	153926	28755.4	327767	327767	296355	39212	3659.78	331147	3330.92
	90Sr	143628	123442	123442	77376	78245.2	143628	143628	114866	78245.2	78245.2	143628	12789.5		61760.1	197507	135786	123802	156490	229805	229805	183786	125192	33645.4	157991	5499.49
T113	137Cs	208482	26141.3	26141.3	90463.8	26141.3	218511	147210	26141.3	26141.3	26141.3	177715	23899.6		29187.5	39212	44440.2	135696	28755.4	327767	220815	39212	39212	3659.78	302116	3345.94
	90Sr	123442	78245.2	78245.2	67055.6	78245.2	143628	111206	78245.2	78245.2	78245.2	129289	12626.9		53080	125192	86069.7	107289	156490	229805	177930	125192	125192	33645.4	142218	5429.58
T114	137Cs	218511	199368	199368	99414.3	26141.3	218511	218511	26141.3	26141.3	26141.3	194793	24065.2		30591.6	299053	338926	149121	28755.4	327767	327767	39212	39212	3659.78	331147	3369.13
	90Sr	143628	119930	119930	73306.3	78245.2	143628	143628	78245.2	78245.2	78245.2	143628	12900.6		61760.1	191888	131923	117290	156490	229805	229805	125192	125192	33645.4	157991	5547.26
T115	137Cs	218511	26141.3	26141.3	99414.3	26141.3	218511	218511	26141.3	26141.3	26141.3	194793	24137		30591.6	39212	44440.2	149121	28755.4	327767	327767	39212	39212	3659.78	331147	3379.19
	90Sr	143628	78245.2	78245.2	73306.3	78245.2	143628	143628	78245.2	78245.2	78245.2	143628	12956.8		61760.1	125192	86069.7	117290	156490	229805	229805	125192	125192	33645.4	157991	5571.42
T116	137Cs	218511	26141.3	26141.3	98150.1	26141.3	218511	218511	26141.3	26141.3	26141.3	194793	24137		30591.6	39212	44440.2	147225	28755.4	327767	327767	39212	39212	3659.78	331147	3379.19
	90Sr	143628	78245.2	78245.2	72339.3	78245.2	143628	143628	78245.2	78245.2	78245.2	143628	12956.8		61760.1	125192	86069.7	115743	156490	229805	229805	125192	125192	33645.4	157991	5571.42
T117	137Cs	218511	26141.3	26141.3	99414.3	26141.3	218511	218511	26141.3	26141.3	26141.3	194793	24137		30591.6	39212	44440.2	149121	28755.4	327767	327767	39212	39212	3659.78	331147	3379.19
	90Sr	143628	78245.2	78245.2	73306.3	78245.2	143628	143628	78245.2	78245.2	78245.2	143628	12956.8		61760.1	125192	86069.7	117290	156490	229805	229805	125192	125192	33645.4	157991	5571.42
T118	137Cs	218511	26141.3	26141.3	100972	26141.3	208477	218511	26141.3	26141.3	26141.3	194793	23996.9		30591.6	39212	44440.2	151457	28755.4	312715	327767	39212	39212	3659.78	331147	3359.57
	90Sr	143628	78245.2	78245.2	75285.7	78245.2	143628	143628	78245.2	78245.2	78245.2	143628	12844.8		61760.1	125192	86069.7	120457	156490	229805	229805	125192	125192	33645.4	157991	5523.27
T119	137Cs	218511	13288.2	13288.2	100972	26141.3	208477	218511	26141.3	26141.3	26141.3	197874	23928.2		30591.6	19932.3	22590	151457	28755.4	312715	327767	39212	39212	3659.78	336385	3349.95
	90Sr	143628	232.947	232.947	75285.7	232.947	143628	143628	232.947	232.947	232.947	143628	12789.6		61760.1	372.716	256.242	120457	465.895	229805	229805	372.716	372.716	100.167	157991	5499.53
T120	137Cs	268.825	323.333	323.333	218.456	323.333	268.825	323.333	323.333	323.333	323.333	236.217	305.31		37.6355	484.999	549.666	327.684	355.666	403.238	484.999	484.999	484.999	45.2666	401.568	42.7434
	90Sr	5.04831	5.04831	5.04831	5.49063	5.04831	5.04831	5.04831	5.04831	5.04831	5.04831	5.04831	15.3954		2.17077	8.0773	5.55314	8.78501	10.0966	8.0773	8.0773	8.0773	8.0773	2.17077	5.55314	6.62001
T121	137Cs	268.825	323.333	323.333	218.456	323.333	268.825	323.333	323.333	323.333	323.333	236.217	304.957		37.6355	484.999	549.666	327.684	355.666	403.238	484.999	484.999	484.999	45.2666	401.568	42.694
	90Sr	5.04831	5.04831	5.04831	5.49063	5.04831	5.04831	5.04831	5.04831	5.04831	5.04831	5.04831	15.6606		2.17077	8.0773	5.55314	8.78501	10.0966	8.0773	8.0773	8.0773	8.0773	2.17077	5.55314	6.73404
T122	137Cs	268.825	323.333	323.333	218.456	323.333	268.825	323.333	323.333	323.333	323.333	236.217	304.957		37.6355	484.999	549.666	327.684	355.666	403.238	484.999	484.999	484.999	45.2666	401.568	42.694
	90Sr	5.04831	5.04831	5.04831	5.49063	5.04831	5.04831	5.04831	5.04831	5.04831	5.04831	5.04831	15.6606		2.17077	8.0773	5.55314	8.78501	10.0966	8.0773	8.0773	8.0773	8.0773	2.17077	5.55314	6.73404
T123	137Cs	268.825	323.333	323.333	215.135	323.333	268.825	268.825	323.333	323.333	323.333	236.217	303.481		37.6355	484.999	549.666	322.703	355.666	403.238	403.238	484.999	484.999	45.2666	401.568	42.4874
	90Sr	5.04831	5.04831	5.04831	5.49063	5.04831	5.04831	5.04831	5.04831	5.04831	5.04831	5.04831	15.6606		2.17077	8.0773	5.55314	8.78501	10.0966	8.0773	8.0773	8.0773	8.0773	2.17077	5.55314	6.73404
T124	137Cs	268.825	323.333	323.333	216.951	323.333	268.825	268.825	323.333	323.333	323.333	236.217	303.843		37.6355	484.999	549.666	325.427	355.666	403.238	403.238	484.999	484.999	45.2666	401.568	42.5381
	90Sr	5.04831	5.04831	5.04831	5.49063	5.04831	5.04831	5.04831	5.04831	5.04831	5.04831	5.04831	15.3954		2.17077	8.0773	5.55314	8.78501	10.0966	8.0773	8.0773	8.0773	8.0773	2.17077	5.55314	6.62001
T125	137Cs	268.825	323.333	323.333	216.951	323.333	268.825	268.825	323.333	323.333	323.333	236.217	301.831		37.6355	484.999	549.666	325.427	355.666	403.238	403.238	484.999	484.999	45.2666	401.568	42.2564
	90Sr	5.04831	5.04831	5.04831	5.49063	5.04831	5.04831	5.04831	5.04831	5.04831	5.04831	5.04831	15.3954		2.17077	8.0773	5.55314	8.78501	10.0966	8.0773	8.0773	8.0773	8.0773	2.17077	5.55314	6.62001
T126	137Cs	268.825	323.333	323.333	214.115	323.333	268.825	268.825	323.333	323.333	323.333	236.217	302.873		37.6355	484.999	549.666	321.173	355.666	403.238	403.238	484.999	484.999	45.2666	401.568	42.4022
	90Sr	5.04831	5.04831	5.04831	5.49063	5.04831	5.04831	5.04831	5.04831	5.04831	5.04831	5.04831	15.3954		2.17077	8.0773	5.55314	8.78501	10.0966	8.0773	8.0773	8.0773	8.0773	2.17077	5.55314	6.62001
T127	137Cs	268.825	214.318	214.318	225.071	214.318	268.825	268.825	214.318	214.318	214.318	268.825	295.196		37.6355	321.476	364.34	337.606	235.749	403.238	403.238	321.476	321.476	30.0045	457.003	41.3274
	90Sr	5.04831	5.04831	5.04831	5.82357	5.04831	5.04831	5.04831	5.04831	5.04831	5.04831	5.04831	17.1904		2.17077	8.0773	5.55314	9.31772	10.0966	8.0773	8.0773	8.0773	8.0773	2.17077	5.55314	7.39187
T128	137Cs	268.825	323.333	323.333	214.115	323.333	268.825	268.825	323.333	323.333	323.333	216.495	301.782		37.6355	484.999	549.666	321.173	355.666	403.238	403.238	484.999	484.999	45.2666	368.042	42.2494
	90Sr	5.04831	5.04831	5.04831	5.49063	5.04831	5.04831	5.04831	5.04831	5.04831	5.04831	5.04831	15.3906		2.17077	8.0773	5.55314	8.78501	10.0966	8.0773	8.0773	8.0773	8.0773	2.17077	5.55314	6.61797
T129	137Cs	268.825	323.333	323.333	214.115	323.333	268.825	268.825	323.333	323.333	323.333	216.495	302.154		37.6355	484.999	549.666	321.173	355.666	403.238	403.238	484.999	484.999	45.2666	368.042	42.3016
	90Sr	5.04831	5.04831	5.04831	5.49063	5.04831	5.04831	5.04831	5.04831	5.04831	5.04831	5.04831	15.1363		2.17077	8.0773	5.55314	8.78501	10.0966	8.0773	8.0773	8.0773	8.0773	2.17077	5.55314	6.50863
T130	137Cs	268.825	323.333	323.333	214.115	323.333	268.825	268.825	323.333	323.333	323.333	216.495	302.54		37.6355	484.999	549.666	321.173	355.666	403.238	403.238	484.999	484.999	45.2666	368.042	42.3557
	90Sr	5.04831	5.04831	5.04831	5.49063	5.04831	5.04831	5.04831	5.04831	5.04831	5.04831	5.04831	14.9359		2.17077	8.0773	5.55314	8.78501	10.0966	8.0773	8.0773	8.0773	8.0773	2.17077	5.55314	6.42245
T131	137Cs	268.825	323.333	323.333	214.115	323.333	268.825	268.825	323.333	323.333	323.333	216.495	301.518		37.6355	484.999	549.666	321.173	355.666	403.238	403.238	484.999	484.999	45.2666	368.042	42.2125
	90Sr	5.04831	5.04831	5.04831	5.49063	5.04831	5.04831	5.04831	5.04831	5.04831	5.04831	5.04831	14.9359		2.17077	8.0773	5.55314	8.78501	10.0966	8.0773	8.0773	8.0773	8.0773	2.17077	5.55314	6.42245
T132	137Cs	268.825	323.333	323.333	214.115	323.333	268.825	268.825	323.333	323.333	323.333	236.217	301.127		37.6355	484.999	549.666	321.173	355.666	403.238	403.238	484.999	484.999	45.2666	401.568	42.1578
	90Sr	5.04831	5.04831	5.04831	5.49063	5.04831	5.04831	5.04831	5.04831	5.04831	5.04831	5.04831	15.1363		2.17077	8.0773	5.55314	8.78501	10.0966	8.0773	8.0773	8.0773	8.0773	2.17077	5.55314	6.50863
T133	137Cs	268.825	323.333	323.333	214.115	323.333	268.825	268.825	323.333	323.333	323.333	236.217	301.831		37.6355	484.999	549.666	321.173	355.666	403.238	403.238	484.999	484.999	45.2666	401.568	42.2564
	90Sr	5.04831	5.04831	5.04831	5.49063	5.04831	5.04831	5.04831	5.04831	5.04831	5.04831	5.04831	15.3954		2.17077	8.0773	5.55314	8.78501	10.0966	8.0773	8.0773	8.0773	8.0773	2.17077	5.55314	6.62001
T134	137Cs	268.825	323.333	323.333	214.115	323.333	268.825	268.825	323.333	323.333	323.333	236.217	301.831		37.6355	484.999	549.666	321.173	355.666	403.238	403.238	484.999	484.999	45.2666	401.568	42.2564
	90Sr	5.04831	5.04831	5.04831	5.49063	5.04831	5.04831	5.04831	5.04831	5.04831	5.04831	5.04831	15.3954		2.17077	8.0773	5.55314	8.78501	10.0966	8.0773	8.0773	8.0773	8.0773	2.17077	5.55314	6.62001
T135	137Cs	268.825	323.333	323.333	216.951	323.333	268.825	268.825	323.333	323.333	323.333	236.217	303.843		37.6355	484.999	549.666	325.427	355.666	403.238	403.238	484.999	484.999	45.2666	401.568	42.5381
	90Sr	5.04831	5.04831	5.04831	5.49063	5.04831	5.04831	5.04831	5.04831	5.04831	5.04831	5.04831	15.3954		2.17077	8.0773	5.55314	8.78501	10.0966	8.0773	8.0773	8.0773	8.0773	2.17077	5.55314	6.62001
T136	137Cs	268.825	323.333	323.333	215.135	323.333	268.825	323.333	323.333	323.333	323.333	236.217	301.804		37.6355	484.999	549.666	322.703	355.666	403.238	484.999	484.999	484.999	45.2666	401.568	42.2525
	90Sr	5.04831	5.04831	5.04831	5.49063	5.04831	5.04831	5.04831	5.04831	5.04831	5.04831	5.04831	15.1603		2.17077	8.0773	5.55314	8.78501	10.0966	8.0773	8.0773	8.0773	8.0773	2.17077	5.55314	6.51893
T137	137Cs	268.825	323.333	323.333	215.135	323.333	268.825	323.333	323.333	323.333	323.333	236.217	302.791		37.6355	484.999	549.666	322.703	355.666	403.238	484.999	484.999	484.999	45.2666	401.568	42.3908
	90Sr	5.04831	5.04831	5.04831	5.49063	5.04831	5.04831	5.04831	5.04831	5.04831	5.04831	5.04831	15.1603		2.17077	8.0773	5.55314	8.78501	10.0966	8.0773	8.0773	8.0773	8.0773	2.17077	5.55314	6.51893
T138	137Cs	268.825	323.333	323.333	215.135	323.333	268.825	323.333	323.333	323.333	323.333	236.217	304.008		37.6355	484.999	549.666	322.703	355.666	403.238	484.999	484.999	484.999	45.2666	401.568	42.5611
	90Sr	5.04831	5.04831	5.04831	5.49063	5.04831	5.04831	5.04831	5.04831	5.04831	5.04831	5.04831	15.1603		2.17077	8.0773	5.55314	8.78501	10.0966	8.0773	8.0773	8.0773	8.0773	2.17077	5.55314	6.51893
T139	137Cs	268.825	323.333	323.333	215.135	323.333	268.825	323.333	323.333	323.333	323.333	236.217	304.008		37.6355	484.999	549.666	322.703	355.666	403.238	484.999	484.999	484.999	45.2666	401.568	42.5611
	90Sr	5.04831	5.04831	5.04831	5.49063	5.04831	5.04831	5.04831	5.04831	5.04831	5.04831	5.04831	15.1603		2.17077	8.0773	5.55314	8.78501	10.0966	8.0773	8.0773	8.0773	8.0773	2.17077	5.55314	6.51893
T140	137Cs	323.333	323.333	323.333	218.456	323.333	268.825	323.333	323.333	323.333	323.333	236.217	304.008		45.2666	484.999	549.666	327.684	355.666	403.238	484.999	484.999	484.999	45.2666	401.568	42.5611
	90Sr	5.04831	5.04831	5.04831	5.49063	5.04831	5.04831	5.04831	5.04831	5.04831	5.04831	5.04831	15.1603		2.17077	8.0773	5.55314	8.78501	10.0966	8.0773	8.0773	8.0773	8.0773	2.17077	5.55314	6.51893
T141	137Cs	323.333	323.333	323.333	218.456	323.333	268.825	323.333	323.333	323.333	323.333	236.217	304.008		45.2666	484.999	549.666	327.684	355.666	403.238	484.999	484.999	484.999	45.2666	401.568	42.5611
	90Sr	5.04831	5.04831	5.04831	5.49063	5.04831	5.04831	5.04831	5.04831	5.04831	5.04831	5.04831	15.1603		2.17077	8.0773	5.55314	8.78501	10.0966	8.0773	8.0773	8.0773	8.0773	2.17077	5.55314	6.51893
T142	137Cs	348.266	348.266	348.266	271.588	348.266	348.266	348.266	348.266	348.266	348.266	294.687	239.922		48.7573	522.399	592.052	407.383	383.093	522.399	522.399	522.399	522.399	48.7573	500.967	33.589
	90Sr	4.85637	4.85637	4.85637	7.26806	4.85637	4.85637	4.85637	4.85637	4.85637	4.85637	4.85637	23.055		2.08824	7.77019	5.34201	11.6289	9.71274	7.77019	7.77019	7.77019	7.77019	2.08824	5.34201	9.91366
T143	137Cs	348.266	348.266	348.266	271.588	348.266	348.266	348.266	348.266	348.266	348.266	294.687	241.659		48.7573	522.399	592.052	407.383	383.093	522.399	522.399	522.399	522.399	48.7573	500.967	33.8323
	90Sr	4.85637	4.85637	4.85637	7.26806	4.85637	4.85637	4.85637	4.85637	4.85637	4.85637	4.85637	22.4698		2.08824	7.77019	5.34201	11.6289	9.71274	7.77019	7.77019	7.77019	7.77019	2.08824	5.34201	9.662
T144	137Cs	348.266	348.266	348.266	271.588	348.266	348.266	348.266	348.266	348.266	348.266	294.687	245.221		48.7573	522.399	592.052	407.383	383.093	522.399	522.399	522.399	522.399	48.7573	500.967	34.331
	90Sr	4.85637	4.85637	4.85637	7.26806	4.85637	4.85637	4.85637	4.85637	4.85637	4.85637	4.85637	22.0773		2.08824	7.77019	5.34201	11.6289	9.71274	7.77019	7.77019	7.77019	7.77019	2.08824	5.34201	9.49325
T145	137Cs	348.266	348.266	348.266	271.588	348.266	348.266	348.266	348.266	348.266	348.266	294.687	249.551		48.7573	522.399	592.052	407.383	383.093	522.399	522.399	522.399	522.399	48.7573	500.967	34.9371
	90Sr	4.85637	4.85637	4.85637	7.26806	4.85637	4.85637	4.85637	4.85637	4.85637	4.85637	4.85637	21.4459		2.08824	7.77019	5.34201	11.6289	9.71274	7.77019	7.77019	7.77019	7.77019	2.08824	5.34201	9.22175
T146	137Cs	348.266	348.266	348.266	271.787	348.266	348.266	348.266	348.266	348.266	348.266	294.687	251.121		48.7573	522.399	592.052	407.68	383.093	522.399	522.399	522.399	522.399	48.7573	500.967	35.1569
	90Sr	4.85637	4.85637	4.85637	7.26806	4.85637	4.85637	4.85637	4.85637	4.85637	4.85637	4.85637	21.1155		2.08824	7.77019	5.34201	11.6289	9.71274	7.77019	7.77019	7.77019	7.77019	2.08824	5.34201	9.07968
T147	137Cs	348.266	348.266	348.266	264.759	348.266	348.266	348.266	348.266	348.266	348.266	291.902	250.126		48.7573	522.399	592.052	397.138	383.093	522.399	522.399	522.399	522.399	48.7573	496.233	35.0176
	90Sr	4.85637	4.85637	4.85637	7.26806	4.85637	4.85637	4.85637	4.85637	4.85637	4.85637	4.85637	21.1155		2.08824	7.77019	5.34201	11.6289	9.71274	7.77019	7.77019	7.77019	7.77019	2.08824	5.34201	9.07968
T148	137Cs	348.266	348.266	348.266	264.759	348.266	348.266	348.266	348.266	348.266	348.266	291.902	247.223		48.7573	522.399	592.052	397.138	383.093	522.399	522.399	522.399	522.399	48.7573	496.233	34.6112
	90Sr	4.85637	4.85637	4.85637	7.26806	4.85637	4.85637	4.85637	4.85637	4.85637	4.85637	4.85637	19.9909		2.08824	7.77019	5.34201	11.6289	9.71274	7.77019	7.77019	7.77019	7.77019	2.08824	5.34201	8.59608
T149	137Cs	235.537	235.537	235.537	264.759	235.537	235.537	235.537	235.537	235.537	235.537	291.902	246.082		32.9752	353.306	400.414	397.138	259.091	353.306	353.306	353.306	353.306	32.9752	496.233	34.4515
	90Sr	4.85637	4.85637	4.85637	7.26806	4.85637	4.85637	4.85637	4.85637	4.85637	4.85637	4.85637	19.9909		2.08824	7.77019	5.34201	11.6289	9.71274	7.77019	7.77019	7.77019	7.77019	2.08824	5.34201	8.59608
T150	137Cs	235.537	235.537	235.537	261.734	235.537	235.537	235.537	235.537	235.537	235.537	337.9	246.082		32.9752	353.306	400.414	392.6	259.091	353.306	353.306	353.306	353.306	32.9752	574.43	34.4515
	90Sr	4.85637	4.85637	4.85637	7.26806	4.85637	4.85637	4.85637	4.85637	4.85637	4.85637	4.85637	19.9909		2.08824	7.77019	5.34201	11.6289	9.71274	7.77019	7.77019	7.77019	7.77019	2.08824	5.34201	8.59608
T151	137Cs	235.537	235.537	235.537	261.442	235.537	235.537	235.537	235.537	235.537	235.537	291.902	244.426		32.9752	353.306	400.414	392.163	259.091	353.306	353.306	353.306	353.306	32.9752	496.233	34.2196
	90Sr	4.85637	4.85637	4.85637	7.26806	4.85637	4.85637	4.85637	4.85637	4.85637	4.85637	4.85637	19.9909		2.08824	7.77019	5.34201	11.6289	9.71274	7.77019	7.77019	7.77019	7.77019	2.08824	5.34201	8.59608
T152	137Cs	235.537	235.537	235.537	264.677	235.537	235.537	235.537	235.537	235.537	235.537	291.902	244.426		32.9752	353.306	400.414	397.016	259.091	353.306	353.306	353.306	353.306	32.9752	496.233	34.2196
	90Sr	4.85637	4.85637	4.85637	7.26806	4.85637	4.85637	4.85637	4.85637	4.85637	4.85637	4.85637	19.9909		2.08824	7.77019	5.34201	11.6289	9.71274	7.77019	7.77019	7.77019	7.77019	2.08824	5.34201	8.59608
T153	137Cs	235.537	235.537	235.537	264.677	235.537	235.537	235.537	235.537	235.537	235.537	291.902	242.692		32.9752	353.306	400.414	397.016	259.091	353.306	353.306	353.306	353.306	32.9752	496.233	33.9768
	90Sr	4.85637	4.85637	4.85637	7.26806	4.85637	4.85637	4.85637	4.85637	4.85637	4.85637	4.85637	20.1756		2.08824	7.77019	5.34201	11.6289	9.71274	7.77019	7.77019	7.77019	7.77019	2.08824	5.34201	8.67552
T154	137Cs	348.266	348.266	348.266	264.677	348.266	348.266	348.266	348.266	348.266	348.266	291.902	241.018		48.7573	522.399	592.052	397.016	383.093	522.399	522.399	522.399	522.399	48.7573	496.233	33.7426
	90Sr	4.85637	4.85637	4.85637	7.26806	4.85637	4.85637	4.85637	4.85637	4.85637	4.85637	4.85637	20.4637		2.08824	7.77019	5.34201	11.6289	9.71274	7.77019	7.77019	7.77019	7.77019	2.08824	5.34201	8.79938
T155	137Cs	348.266	348.266	348.266	263.903	348.266	348.266	348.266	348.266	348.266	348.266	291.902	234.488		48.7573	522.399	592.052	395.855	383.093	522.399	522.399	522.399	522.399	48.7573	496.233	32.8284
	90Sr	4.85637	4.85637	4.85637	7.26806	4.85637	4.85637	4.85637	4.85637	4.85637	4.85637	4.85637	21.8516		2.08824	7.77019	5.34201	11.6289	9.71274	7.77019	7.77019	7.77019	7.77019	2.08824	5.34201	9.39619
T156	137Cs	348.266	348.266	348.266	263.903	348.266	348.266	348.266	348.266	348.266	348.266	294.687	231.126		48.7573	522.399	592.052	395.855	383.093	522.399	522.399	522.399	522.399	48.7573	500.967	32.3576
	90Sr	4.85637	4.85637	4.85637	7.26806	4.85637	4.85637	4.85637	4.85637	4.85637	4.85637	4.85637	22.2467		2.08824	7.77019	5.34201	11.6289	9.71274	7.77019	7.77019	7.77019	7.77019	2.08824	5.34201	9.56607
T157	137Cs	348.266	348.266	348.266	263.903	348.266	348.266	348.266	348.266	348.266	348.266	294.687	232.003		48.7573	522.399	592.052	395.855	383.093	522.399	522.399	522.399	522.399	48.7573	500.967	32.4804
	90Sr	4.85637	4.85637	4.85637	7.26806	4.85637	4.85637	4.85637	4.85637	4.85637	4.85637	4.85637	22.2467		2.08824	7.77019	5.34201	11.6289	9.71274	7.77019	7.77019	7.77019	7.77019	2.08824	5.34201	9.56607
T158	137Cs	348.266	348.266	348.266	263.903	348.266	348.266	348.266	348.266	348.266	348.266	294.687	229.415		48.7573	522.399	592.052	395.855	383.093	522.399	522.399	522.399	522.399	48.7573	500.967	32.1181
	90Sr	4.85637	4.85637	4.85637	7.26806	4.85637	4.85637	4.85637	4.85637	4.85637	4.85637	4.85637	22.6616		2.08824	7.77019	5.34201	11.6289	9.71274	7.77019	7.77019	7.77019	7.77019	2.08824	5.34201	9.74448
T159	137Cs	348.266	348.266	348.266	263.903	348.266	348.266	348.266	348.266	348.266	348.266	294.687	232.003		48.7573	522.399	592.052	395.855	383.093	522.399	522.399	522.399	522.399	48.7573	500.967	32.4804
	90Sr	4.85637	4.85637	4.85637	7.26806	4.85637	4.85637	4.85637	4.85637	4.85637	4.85637	4.85637	22.2467		2.08824	7.77019	5.34201	11.6289	9.71274	7.77019	7.77019	7.77019	7.77019	2.08824	5.34201	9.56607
T160	137Cs	348.266	348.266	348.266	271.588	348.266	348.266	348.266	348.266	348.266	348.266	294.687	239.922		48.7573	522.399	592.052	407.383	383.093	522.399	522.399	522.399	522.399	48.7573	500.967	33.589
	90Sr	4.85637	4.85637	4.85637	7.26806	4.85637	4.85637	4.85637	4.85637	4.85637	4.85637	4.85637	23.055		2.08824	7.77019	5.34201	11.6289	9.71274	7.77019	7.77019	7.77019	7.77019	2.08824	5.34201	9.91366
T161	137Cs	348.266	348.266	348.266	271.588	348.266	348.266	348.266	348.266	348.266	348.266	294.687	239.922		48.7573	522.399	592.052	407.383	383.093	522.399	522.399	522.399	522.399	48.7573	500.967	33.589
	90Sr	4.85637	4.85637	4.85637	7.26806	4.85637	4.85637	4.85637	4.85637	4.85637	4.85637	4.85637	23.055		2.08824	7.77019	5.34201	11.6289	9.71274	7.77019	7.77019	7.77019	7.77019	2.08824	5.34201	9.91366

## Sheet: Cmin
		CR													fox	hare	marten	moose	mouse	przewalski's horse	red deer	roe deer	squirrel	stoat	wild boar	wolf
															carnivorous	herbivorous	omnivorous	herbivorous	Beresford et al 2008	herbivorous	herbivorous	herbivorous	herbivorous	carnivorous	omnivorous	carnivorous
	soil	137Cs													0.14	1.5	1.7	1.5	1.1	1.5	1.5	1.5	1.5	0.14	1.7	0.14
		90Sr													0.43	1.6	1.1	1.6	2	1.6	1.6	1.6	1.6	0.43	1.1	0.43
		fox	hare	marten	moose	mouse	przewalski's horse	red deer	roe deer	squirrel	stoat	wild boar	wolf
transect	RN	(Bq/kg)
T1	137Cs	2081.77	3553.52	3553.52	631.321	3553.52	1680.99	2081.77	3553.52	3553.52	3553.52	1680.99	73.4204		291.447	5330.28	6040.99	946.981	3908.87	2521.49	3122.65	5330.28	5330.28	497.493	2857.69	10.2789
	90Sr	58.3752	16359.2	16359.2	13.5004	16359.2	58.3752	16359.2	16359.2	16359.2	16359.2	36.3945	4.18281		25.1013	26174.8	17995.2	21.6006	32718.5	93.4003	26174.8	26174.8	26174.8	7034.47	40.034	1.79861
T2	137Cs	1202.53	1636.69	1636.69	44.1849	1636.69	1202.53	1202.53	1636.69	1636.69	1636.69	615.782	35.2004		168.354	2455.04	2782.38	66.2773	1800.36	1803.79	1803.79	2455.04	2455.04	229.137	1046.83	4.92806
	90Sr	15.9921	27.7052	27.7052	7.40827	27.7052	15.9921	15.9921	27.7052	27.7052	27.7052	8.29654	1.0778		6.8766	44.3284	30.4758	11.8532	55.4105	25.5874	25.5874	44.3284	44.3284	11.9133	9.12619	0.463453
T3	137Cs	1202.53	1636.69	1636.69	44.1849	1636.69	1202.53	1202.53	1636.69	1636.69	1636.69	615.782	35.2004		168.354	2455.04	2782.38	66.2773	1800.36	1803.79	1803.79	2455.04	2455.04	229.137	1046.83	4.92806
	90Sr	15.9921	27.7052	27.7052	7.40827	27.7052	15.9921	15.9921	27.7052	27.7052	27.7052	8.29654	1.0778		6.8766	44.3284	30.4758	11.8532	55.4105	25.5874	25.5874	44.3284	44.3284	11.9133	9.12619	0.463453
T4	137Cs	4420.48	4420.48	4420.48	288.604	5499.88	4420.48	4420.48	4420.48	5499.88	4420.48	1012.24	73.4204		618.867	6630.72	7514.81	432.906	6049.87	6630.72	6630.72	6630.72	8249.82	618.867	1720.8	10.2789
	90Sr	68.6229	68.6229	68.6229	5.96269	86.1331	68.6229	68.6229	68.6229	86.1331	68.6229	27.5105	1.92979		29.5079	109.797	75.4852	9.5403	172.266	109.797	109.797	109.797	137.813	29.5079	30.2616	0.829808
T5	137Cs	1680.99	3553.52	3553.52	896.287	3553.52	1680.99	2081.77	3553.52	3553.52	3553.52	1680.99	73.4204		235.339	5330.28	6040.99	1344.43	3908.87	2521.49	3122.65	5330.28	5330.28	497.493	2857.69	10.2789
	90Sr	58.3752	16359.2	16359.2	13.3264	16359.2	58.3752	58.3752	16359.2	16359.2	16359.2	28.607	4.18281		25.1013	26174.8	17995.2	21.3222	32718.5	93.4003	93.4003	26174.8	26174.8	7034.47	31.4677	1.79861
T6	137Cs	20634.6	20634.6	20634.6	73.4204	20634.6	12122.3	20634.6	20634.6	20634.6	20634.6	12122.3	73.4204		2888.84	30951.8	35078.7	110.131	22698	18183.4	30951.8	30951.8	30951.8	2888.84	20607.9	10.2789
	90Sr	10436.6	10436.6	10436.6	39.2475	10436.6	10436.6	10436.6	10436.6	10436.6	10436.6	10436.6	4.18281		4487.72	16698.5	11480.2	62.796	20873.1	16698.5	16698.5	16698.5	16698.5	4487.72	11480.2	1.79861
T7	137Cs	1202.53	1636.69	1636.69	44.1849	1636.69	1202.53	1202.53	1636.69	1636.69	1636.69	615.782	35.2004		168.354	2455.04	2782.38	66.2773	1800.36	1803.79	1803.79	2455.04	2455.04	229.137	1046.83	4.92806
	90Sr	15.9921	27.7052	27.7052	7.40827	27.7052	15.9921	15.9921	27.7052	27.7052	27.7052	8.29654	1.0778		6.8766	44.3284	30.4758	11.8532	55.4105	25.5874	25.5874	44.3284	44.3284	11.9133	9.12619	0.463453
T8	137Cs	4916.77	4916.77	4916.77	73.4204	4916.77	4916.77	4916.77	4916.77	4916.77	4916.77	2010.47	73.4204		688.348	7375.16	8358.51	110.131	5408.45	7375.16	7375.16	7375.16	7375.16	688.348	3417.8	10.2789
	90Sr	64.5821	64.5821	64.5821	19.9515	64.5821	64.5821	64.5821	64.5821	64.5821	64.5821	24.5361	5.25401		27.7703	103.331	71.0403	31.9225	129.164	103.331	103.331	103.331	103.331	27.7703	26.9897	2.25923
T9	137Cs	73.4204	26141.3	26141.3	73.4204	26141.3	73.4204	73.4204	26141.3	26141.3	26141.3	73.4204	73.4204		10.2789	39212	44440.2	110.131	28755.4	110.131	110.131	39212	39212	3659.78	124.815	10.2789
	90Sr	39.2475	78245.2	78245.2	17.0137	78245.2	39.2475	39.2475	78245.2	78245.2	78245.2	39.2475	4.18281		16.8764	125192	86069.7	27.2219	156490	62.796	62.796	125192	125192	33645.4	43.1722	1.79861
T10	137Cs	101.161	326.536	326.536	93.2398	326.536	101.161	101.161	326.536	326.536	326.536	101.161	46.0687		14.1625	489.804	555.112	139.86	359.19	151.741	151.741	489.804	489.804	45.7151	171.973	6.44962
	90Sr	5.84067	5.84067	5.84067	2.7676	5.84067	5.84067	5.84067	5.84067	5.84067	5.84067	5.13942	0		2.51149	9.34507	6.42473	4.42817	11.6813	9.34507	9.34507	9.34507	9.34507	2.51149	5.65336	0
T11	137Cs	68.5868	68.5868	68.5868	46.0687	352.572	68.5868	68.5868	68.5868	352.572	352.572	66.5144	15.5571		9.60216	102.88	116.598	69.103	387.829	102.88	102.88	102.88	528.858	49.3601	113.074	2.178
	90Sr	1.92979	220.381	220.381	1.92979	220.381	1.92979	3.19145	220.381	220.381	220.381	1.92979	1.41164		0.829808	352.609	242.419	3.08766	440.762	3.08766	5.10633	352.609	352.609	94.7637	2.12276	0.607005
T12	137Cs	4420.48	4420.48	4420.48	288.604	5499.88	4420.48	4420.48	4420.48	5499.88	4420.48	1012.24	73.4204		618.867	6630.72	7514.81	432.906	6049.87	6630.72	6630.72	6630.72	8249.82	618.867	1720.8	10.2789
	90Sr	68.6229	68.6229	68.6229	6.73568	86.1331	68.6229	68.6229	68.6229	86.1331	68.6229	27.5105	1.92979		29.5079	109.797	75.4852	10.7771	172.266	109.797	109.797	109.797	137.813	29.5079	30.2616	0.829808
T13	137Cs	4447.53	187001	187001	73.4204	187001	4447.53	4447.53	187001	187001	187001	1404.19	73.4204		622.655	280501	317902	110.131	205701	6671.3	6671.3	280501	280501	26180.1	2387.12	10.2789
	90Sr	65.5084	411.911	411.911	15.9174	411.911	65.5084	65.5084	411.911	411.911	411.911	21.2249	5.10837		28.1686	659.058	453.102	25.4678	823.823	104.813	104.813	659.058	659.058	177.122	23.3474	2.1966
T14	137Cs	73.4204	26141.3	26141.3	73.4204	26141.3	73.4204	73.4204	26141.3	26141.3	26141.3	73.4204	73.4204		10.2789	39212	44440.2	110.131	28755.4	110.131	110.131	39212	39212	3659.78	124.815	10.2789
	90Sr	39.2475	78245.2	78245.2	17.0137	78245.2	39.2475	39.2475	78245.2	78245.2	78245.2	39.2475	4.18281		16.8764	125192	86069.7	27.2219	156490	62.796	62.796	125192	125192	33645.4	43.1722	1.79861
T15	137Cs	4916.77	4916.77	4916.77	73.4204	4916.77	4916.77	4916.77	4916.77	4916.77	4916.77	2010.47	73.4204		688.348	7375.16	8358.51	110.131	5408.45	7375.16	7375.16	7375.16	7375.16	688.348	3417.8	10.2789
	90Sr	64.5821	64.5821	64.5821	19.9515	64.5821	64.5821	64.5821	64.5821	64.5821	64.5821	24.5361	5.25401		27.7703	103.331	71.0403	31.9225	129.164	103.331	103.331	103.331	103.331	27.7703	26.9897	2.25923
T16	137Cs	20634.6	20634.6	20634.6	73.4204	20634.6	12122.3	20634.6	20634.6	20634.6	20634.6	12122.3	73.4204		2888.84	30951.8	35078.7	110.131	22698	18183.4	30951.8	30951.8	30951.8	2888.84	20607.9	10.2789
	90Sr	10436.6	10436.6	10436.6	39.2475	10436.6	10436.6	10436.6	10436.6	10436.6	10436.6	10436.6	4.18281		4487.72	16698.5	11480.2	62.796	20873.1	16698.5	16698.5	16698.5	16698.5	4487.72	11480.2	1.79861
T17	137Cs	213.761	1436.42	1436.42	149.857	1436.42	213.761	213.761	1436.42	1436.42	1436.42	213.761	63.4496		29.9265	2154.63	2441.91	224.785	1580.06	320.641	320.641	2154.63	2154.63	201.099	363.393	8.88294
	90Sr	18.8171	23.1123	23.1123	8.22179	23.1123	18.8171	18.8171	23.1123	23.1123	23.1123	9.8601	1.13632		8.09135	36.9796	25.4235	13.1549	46.2245	30.1074	30.1074	36.9796	36.9796	9.93827	10.8461	0.488618
T18	137Cs	213.761	1436.42	1436.42	149.857	3645.32	213.761	213.761	1436.42	3645.32	3645.32	213.761	63.4496		29.9265	2154.63	2441.91	224.785	4009.85	320.641	320.641	2154.63	5467.98	510.345	363.393	8.88294
	90Sr	18.8171	23.1123	23.1123	8.22179	1016.98	18.8171	18.8171	23.1123	1016.98	1016.98	9.8601	1.13632		8.09135	36.9796	25.4235	13.1549	2033.96	30.1074	30.1074	36.9796	1627.17	437.302	10.8461	0.488618
T19	137Cs	213.761	1436.42	1436.42	149.857	3645.32	213.761	213.761	1436.42	3645.32	3645.32	213.761	63.4496		29.9265	2154.63	2441.91	224.785	4009.85	320.641	320.641	2154.63	5467.98	510.345	363.393	8.88294
	90Sr	18.8171	23.1123	23.1123	8.22179	1016.98	18.8171	18.8171	23.1123	1016.98	1016.98	9.8601	1.13632		8.09135	36.9796	25.4235	13.1549	2033.96	30.1074	30.1074	36.9796	1627.17	437.302	10.8461	0.488618
T20	137Cs	213.761	1436.42	1436.42	149.857	3645.32	213.761	213.761	3645.32	3645.32	3645.32	213.761	63.4496		29.9265	2154.63	2441.91	224.785	4009.85	320.641	320.641	5467.98	5467.98	510.345	363.393	8.88294
	90Sr	18.8171	23.1123	23.1123	8.22179	1016.98	18.8171	18.8171	1016.98	1016.98	1016.98	9.8601	1.13632		8.09135	36.9796	25.4235	13.1549	2033.96	30.1074	30.1074	1627.17	1627.17	437.302	10.8461	0.488618
T21	137Cs	213.761	1436.42	1436.42	149.857	3645.32	213.761	213.761	3645.32	3645.32	3645.32	213.761	63.4496		29.9265	2154.63	2441.91	224.785	4009.85	320.641	320.641	5467.98	5467.98	510.345	363.393	8.88294
	90Sr	18.8171	23.1123	23.1123	8.22179	1016.98	18.8171	23.1123	1016.98	1016.98	1016.98	9.8601	1.13632		8.09135	36.9796	25.4235	13.1549	2033.96	30.1074	36.9796	1627.17	1627.17	437.302	10.8461	0.488618
T22	137Cs	213.761	3645.32	3645.32	149.857	3645.32	213.761	213.761	3645.32	3645.32	3645.32	213.761	63.4496		29.9265	5467.98	6197.05	224.785	4009.85	320.641	320.641	5467.98	5467.98	510.345	363.393	8.88294
	90Sr	18.8171	1016.98	1016.98	8.22179	1016.98	18.8171	23.1123	1016.98	1016.98	1016.98	10.6702	1.13632		8.09135	1627.17	1118.68	13.1549	2033.96	30.1074	36.9796	1627.17	1627.17	437.302	11.7372	0.488618
T23	137Cs	213.761	2523.86	2523.86	149.857	3645.32	213.761	213.761	3645.32	3645.32	3645.32	213.761	63.4496		29.9265	3785.79	4290.56	224.785	4009.85	320.641	320.641	5467.98	5467.98	510.345	363.393	8.88294
	90Sr	18.8171	35.1331	35.1331	8.22179	1016.98	18.8171	23.1123	1016.98	1016.98	1016.98	10.6702	1.13632		8.09135	56.213	38.6464	13.1549	2033.96	30.1074	36.9796	1627.17	1627.17	437.302	11.7372	0.488618
T24	137Cs	213.761	2523.86	2523.86	149.857	3645.32	213.761	213.761	2523.86	3645.32	3645.32	213.761	63.4496		29.9265	3785.79	4290.56	224.785	4009.85	320.641	320.641	3785.79	5467.98	510.345	363.393	8.88294
	90Sr	18.8171	35.1331	35.1331	7.32849	1016.98	18.8171	23.1123	35.1331	1016.98	1016.98	10.6702	1.13632		8.09135	56.213	38.6464	11.7256	2033.96	30.1074	36.9796	56.213	1627.17	437.302	11.7372	0.488618
T25	137Cs	213.761	2523.86	2523.86	149.857	3645.32	213.761	213.761	2523.86	3645.32	3645.32	213.761	63.4496		29.9265	3785.79	4290.56	224.785	4009.85	320.641	320.641	3785.79	5467.98	510.345	363.393	8.88294
	90Sr	23.1123	35.1331	35.1331	7.32849	1016.98	18.8171	23.1123	35.1331	1016.98	1016.98	10.6702	1.13632		9.93827	56.213	38.6464	11.7256	2033.96	30.1074	36.9796	56.213	1627.17	437.302	11.7372	0.488618
T26	137Cs	213.761	2523.86	2523.86	149.857	3645.32	213.761	213.761	3645.32	3645.32	3645.32	213.761	63.4496		29.9265	3785.79	4290.56	224.785	4009.85	320.641	320.641	5467.98	5467.98	510.345	363.393	8.88294
	90Sr	23.1123	35.1331	35.1331	7.32849	1016.98	23.1123	23.1123	1016.98	1016.98	1016.98	10.6702	1.13632		9.93827	56.213	38.6464	11.7256	2033.96	36.9796	36.9796	1627.17	1627.17	437.302	11.7372	0.488618
T27	137Cs	213.761	1871.72	1871.72	149.857	3645.32	213.761	213.761	3645.32	3645.32	3645.32	213.761	63.4496		29.9265	2807.59	3181.93	224.785	4009.85	320.641	320.641	5467.98	5467.98	510.345	363.393	8.88294
	90Sr	23.1123	31.0993	31.0993	7.32849	1016.98	23.1123	23.1123	1016.98	1016.98	1016.98	10.6702	1.13632		9.93827	49.7588	34.2092	11.7256	2033.96	36.9796	36.9796	1627.17	1627.17	437.302	11.7372	0.488618
T28	137Cs	213.761	1871.72	1871.72	149.857	3645.32	213.761	1436.42	3645.32	3645.32	3645.32	213.761	63.4496		29.9265	2807.59	3181.93	224.785	4009.85	320.641	2154.63	5467.98	5467.98	510.345	363.393	8.88294
	90Sr	23.1123	31.0993	31.0993	7.32849	1016.98	19.6314	23.1123	1016.98	1016.98	1016.98	18.8171	1.13632		9.93827	49.7588	34.2092	11.7256	2033.96	31.4102	36.9796	1627.17	1627.17	437.302	20.6988	0.488618
T29	137Cs	213.761	1871.72	1871.72	149.857	3645.32	213.761	1436.42	1871.72	3645.32	3645.32	213.761	63.4496		29.9265	2807.59	3181.93	224.785	4009.85	320.641	2154.63	2807.59	5467.98	510.345	363.393	8.88294
	90Sr	19.6314	31.0993	31.0993	7.32849	1016.98	19.6314	23.1123	31.0993	1016.98	1016.98	18.8171	1.13632		8.4415	49.7588	34.2092	11.7256	2033.96	31.4102	36.9796	49.7588	1627.17	437.302	20.6988	0.488618
T30	137Cs	1266.57	1871.72	1871.72	149.857	3645.32	213.761	1436.42	1871.72	3645.32	3645.32	213.761	63.4496		177.32	2807.59	3181.93	224.785	4009.85	320.641	2154.63	2807.59	5467.98	510.345	363.393	8.88294
	90Sr	19.6314	31.0993	31.0993	7.32849	1016.98	19.6314	23.1123	31.0993	1016.98	1016.98	18.8171	1.13632		8.4415	49.7588	34.2092	11.7256	2033.96	31.4102	36.9796	49.7588	1627.17	437.302	20.6988	0.488618
T31	137Cs	1266.57	1871.72	1871.72	149.857	1871.72	1266.57	1266.57	1871.72	1871.72	1871.72	213.761	63.4496		177.32	2807.59	3181.93	224.785	2058.9	1899.86	1899.86	2807.59	2807.59	262.041	363.393	8.88294
	90Sr	19.6314	31.0993	31.0993	7.32849	31.0993	19.6314	19.6314	31.0993	31.0993	31.0993	18.8171	1.13632		8.4415	49.7588	34.2092	11.7256	62.1986	31.4102	31.4102	49.7588	49.7588	13.3727	20.6988	0.488618
T32	137Cs	1266.57	1871.72	1871.72	149.857	1871.72	1266.57	1266.57	1871.72	1871.72	1871.72	213.761	63.4496		177.32	2807.59	3181.93	224.785	2058.9	1899.86	1899.86	2807.59	2807.59	262.041	363.393	8.88294
	90Sr	19.6314	31.0993	31.0993	7.32849	31.0993	19.6314	19.6314	31.0993	31.0993	31.0993	18.8171	1.13632		8.4415	49.7588	34.2092	11.7256	62.1986	31.4102	31.4102	49.7588	49.7588	13.3727	20.6988	0.488618
T33	137Cs	1266.57	1871.72	1871.72	149.857	1871.72	1266.57	1266.57	1871.72	1871.72	1871.72	213.761	63.4496		177.32	2807.59	3181.93	224.785	2058.9	1899.86	1899.86	2807.59	2807.59	262.041	363.393	8.88294
	90Sr	19.6314	31.0993	31.0993	7.32849	31.0993	19.6314	19.6314	31.0993	31.0993	31.0993	19.6314	1.13632		8.4415	49.7588	34.2092	11.7256	62.1986	31.4102	31.4102	49.7588	49.7588	13.3727	21.5945	0.488618
T34	137Cs	1266.57	1871.72	1871.72	149.857	1871.72	1266.57	1266.57	1871.72	1871.72	1871.72	213.761	63.4496		177.32	2807.59	3181.93	224.785	2058.9	1899.86	1899.86	2807.59	2807.59	262.041	363.393	8.88294
	90Sr	19.6314	31.0993	31.0993	7.32849	31.0993	19.6314	19.6314	31.0993	31.0993	31.0993	19.6314	1.13632		8.4415	49.7588	34.2092	11.7256	62.1986	31.4102	31.4102	49.7588	49.7588	13.3727	21.5945	0.488618
T35	137Cs	1266.57	1871.72	1871.72	149.857	1871.72	1266.57	1266.57	1871.72	1871.72	1871.72	213.761	63.4496		177.32	2807.59	3181.93	224.785	2058.9	1899.86	1899.86	2807.59	2807.59	262.041	363.393	8.88294
	90Sr	19.6314	31.0993	31.0993	8.22179	31.0993	19.6314	19.6314	31.0993	31.0993	31.0993	19.6314	1.13632		8.4415	49.7588	34.2092	13.1549	62.1986	31.4102	31.4102	49.7588	49.7588	13.3727	21.5945	0.488618
T36	137Cs	1266.57	1871.72	1871.72	149.857	1871.72	1266.57	1266.57	1871.72	1871.72	1871.72	213.761	63.4496		177.32	2807.59	3181.93	224.785	2058.9	1899.86	1899.86	2807.59	2807.59	262.041	363.393	8.88294
	90Sr	19.6314	31.0993	31.0993	8.22179	31.0993	19.6314	19.6314	31.0993	31.0993	31.0993	19.6314	1.13632		8.4415	49.7588	34.2092	13.1549	62.1986	31.4102	31.4102	49.7588	49.7588	13.3727	21.5945	0.488618
T37	137Cs	781.089	16330.9	16330.9	118.641	16330.9	781.089	16330.9	16330.9	16330.9	16330.9	765.604	38.8366		109.353	24496.4	27762.6	177.962	17964	1171.63	24496.4	24496.4	24496.4	2286.33	1301.53	5.43713
	90Sr	131.518	291.149	291.149	4.65112	291.149	131.518	131.518	291.149	291.149	291.149	131.518	1.47878		56.5528	465.839	320.264	7.4418	582.298	210.429	210.429	465.839	465.839	125.194	144.67	0.635876
T38	137Cs	16330.9	16330.9	16330.9	118.641	16330.9	781.089	16330.9	16330.9	16330.9	16330.9	765.604	38.8366		2286.33	24496.4	27762.6	177.962	17964	1171.63	24496.4	24496.4	24496.4	2286.33	1301.53	5.43713
	90Sr	131.518	291.149	291.149	4.65112	291.149	131.518	131.518	291.149	291.149	291.149	131.518	1.47878		56.5528	465.839	320.264	7.4418	582.298	210.429	210.429	465.839	465.839	125.194	144.67	0.635876
T39	137Cs	26097.4	26097.4	26097.4	756.65	26097.4	26097.4	26097.4	26097.4	26097.4	26097.4	26097.4	38.8366		3653.63	39146.1	44365.5	1134.98	28707.1	39146.1	39146.1	39146.1	39146.1	3653.63	44365.5	5.43713
	90Sr	404.224	404.224	404.224	15.1026	404.224	404.224	404.224	404.224	404.224	404.224	404.224	3.61407		173.816	646.758	444.646	24.1641	808.447	646.758	646.758	646.758	646.758	173.816	444.646	1.55405
T40	137Cs	12268.5	16330.9	16330.9	118.641	16330.9	12268.5	16330.9	16330.9	16330.9	16330.9	765.604	38.8366		1717.59	24496.4	27762.6	177.962	17964	18402.7	24496.4	24496.4	24496.4	2286.33	1301.53	5.43713
	90Sr	131.518	291.149	291.149	4.65112	291.149	131.518	131.518	291.149	291.149	291.149	131.518	1.47878		56.5528	465.839	320.264	7.4418	582.298	210.429	210.429	465.839	465.839	125.194	144.67	0.635876
T41	137Cs	781.089	16330.9	16330.9	118.641	16330.9	781.089	781.089	16330.9	16330.9	16330.9	765.604	38.8366		109.353	24496.4	27762.6	177.962	17964	1171.63	1171.63	24496.4	24496.4	2286.33	1301.53	5.43713
	90Sr	291.149	291.149	291.149	4.65112	291.149	131.518	291.149	291.149	291.149	291.149	131.518	1.47878		125.194	465.839	320.264	7.4418	582.298	210.429	465.839	465.839	465.839	125.194	144.67	0.635876
T42	137Cs	12268.5	22272.7	22272.7	118.641	22272.7	12268.5	12268.5	22272.7	22272.7	22272.7	781.089	38.8366		1717.59	33409.1	37863.6	177.962	24500	18402.7	18402.7	33409.1	33409.1	3118.18	1327.85	5.43713
	90Sr	131.518	131.518	131.518	4.65112	131.518	131.518	131.518	131.518	131.518	131.518	33.2905	1.47878		56.5528	210.429	144.67	7.4418	263.036	210.429	210.429	210.429	210.429	56.5528	36.6196	0.635876
T43	137Cs	12268.5	22272.7	22272.7	118.641	22272.7	12268.5	12268.5	22272.7	22272.7	22272.7	781.089	38.8366		1717.59	33409.1	37863.6	177.962	24500	18402.7	18402.7	33409.1	33409.1	3118.18	1327.85	5.43713
	90Sr	131.518	131.518	131.518	4.65112	131.518	131.518	131.518	131.518	131.518	131.518	33.2905	1.47878		56.5528	210.429	144.67	7.4418	263.036	210.429	210.429	210.429	210.429	56.5528	36.6196	0.635876
T44	137Cs	12268.5	22272.7	22272.7	118.641	22272.7	12268.5	12268.5	22272.7	22272.7	22272.7	781.089	38.8366		1717.59	33409.1	37863.6	177.962	24500	18402.7	18402.7	33409.1	33409.1	3118.18	1327.85	5.43713
	90Sr	131.518	131.518	131.518	4.65112	131.518	131.518	131.518	131.518	131.518	131.518	33.2905	1.47878		56.5528	210.429	144.67	7.4418	263.036	210.429	210.429	210.429	210.429	56.5528	36.6196	0.635876
T45	137Cs	12268.5	22272.7	22272.7	118.641	22272.7	12268.5	12268.5	22272.7	22272.7	22272.7	781.089	38.8366		1717.59	33409.1	37863.6	177.962	24500	18402.7	18402.7	33409.1	33409.1	3118.18	1327.85	5.43713
	90Sr	131.518	131.518	131.518	4.65112	131.518	131.518	131.518	131.518	131.518	131.518	33.2905	1.47878		56.5528	210.429	144.67	7.4418	263.036	210.429	210.429	210.429	210.429	56.5528	36.6196	0.635876
T46	137Cs	12268.5	22272.7	22272.7	118.641	22272.7	12268.5	12268.5	22272.7	22272.7	22272.7	781.089	38.8366		1717.59	33409.1	37863.6	177.962	24500	18402.7	18402.7	33409.1	33409.1	3118.18	1327.85	5.43713
	90Sr	131.518	131.518	131.518	4.65112	131.518	131.518	131.518	131.518	131.518	131.518	33.2905	1.47878		56.5528	210.429	144.67	7.4418	263.036	210.429	210.429	210.429	210.429	56.5528	36.6196	0.635876
T47	137Cs	12268.5	22272.7	22272.7	118.641	22272.7	12268.5	12268.5	22272.7	22272.7	22272.7	2102.09	38.8366		1717.59	33409.1	37863.6	177.962	24500	18402.7	18402.7	33409.1	33409.1	3118.18	3573.54	5.43713
	90Sr	131.518	131.518	131.518	4.65112	131.518	131.518	131.518	131.518	131.518	131.518	33.2905	1.47878		56.5528	210.429	144.67	7.4418	263.036	210.429	210.429	210.429	210.429	56.5528	36.6196	0.635876
T48	137Cs	12268.5	22272.7	22272.7	118.641	22272.7	12268.5	12268.5	22272.7	22272.7	22272.7	2102.09	38.8366		1717.59	33409.1	37863.6	177.962	24500	18402.7	18402.7	33409.1	33409.1	3118.18	3573.54	5.43713
	90Sr	131.518	131.518	131.518	4.65112	131.518	131.518	131.518	131.518	131.518	131.518	33.2905	1.47878		56.5528	210.429	144.67	7.4418	263.036	210.429	210.429	210.429	210.429	56.5528	36.6196	0.635876
T49	137Cs	12268.5	22272.7	22272.7	243.448	22272.7	2102.09	12268.5	22272.7	22272.7	22272.7	2102.09	38.8366		1717.59	33409.1	37863.6	365.172	24500	3153.13	18402.7	33409.1	33409.1	3118.18	3573.54	5.43713
	90Sr	131.518	131.518	131.518	4.65112	131.518	33.2905	131.518	131.518	131.518	131.518	33.2905	1.47878		56.5528	210.429	144.67	7.4418	263.036	53.2649	210.429	210.429	210.429	56.5528	36.6196	0.635876
T50	137Cs	12268.5	22272.7	22272.7	243.448	22272.7	2102.09	12268.5	22272.7	22272.7	22272.7	2102.09	38.8366		1717.59	33409.1	37863.6	365.172	24500	3153.13	18402.7	33409.1	33409.1	3118.18	3573.54	5.43713
	90Sr	131.518	131.518	131.518	4.65112	131.518	33.2905	131.518	131.518	131.518	131.518	33.2905	1.47878		56.5528	210.429	144.67	7.4418	263.036	53.2649	210.429	210.429	210.429	56.5528	36.6196	0.635876
T51	137Cs	2102.09	22272.7	22272.7	243.448	22272.7	2102.09	12268.5	22272.7	22272.7	22272.7	2102.09	38.8366		294.292	33409.1	37863.6	365.172	24500	3153.13	18402.7	33409.1	33409.1	3118.18	3573.54	5.43713
	90Sr	33.2905	131.518	131.518	4.65112	131.518	33.2905	131.518	131.518	131.518	131.518	33.2905	1.47878		14.3149	210.429	144.67	7.4418	263.036	53.2649	210.429	210.429	210.429	56.5528	36.6196	0.635876
T52	137Cs	2102.09	22272.7	22272.7	243.448	22272.7	2102.09	2102.09	22272.7	22272.7	22272.7	2102.09	38.8366		294.292	33409.1	37863.6	365.172	24500	3153.13	3153.13	33409.1	33409.1	3118.18	3573.54	5.43713
	90Sr	33.2905	131.518	131.518	4.65112	131.518	33.2905	33.2905	131.518	131.518	131.518	33.2905	1.47878		14.3149	210.429	144.67	7.4418	263.036	53.2649	53.2649	210.429	210.429	56.5528	36.6196	0.635876
T53	137Cs	2102.09	22272.7	22272.7	243.448	22272.7	2102.09	2102.09	22272.7	22272.7	22272.7	2102.09	38.8366		294.292	33409.1	37863.6	365.172	24500	3153.13	3153.13	33409.1	33409.1	3118.18	3573.54	5.43713
	90Sr	33.2905	131.518	131.518	4.65112	131.518	33.2905	33.2905	131.518	131.518	131.518	33.2905	1.47878		14.3149	210.429	144.67	7.4418	263.036	53.2649	53.2649	210.429	210.429	56.5528	36.6196	0.635876
T54	137Cs	2102.09	22272.7	22272.7	280.485	22272.7	2102.09	2102.09	22272.7	22272.7	22272.7	2102.09	38.8366		294.292	33409.1	37863.6	420.727	24500	3153.13	3153.13	33409.1	33409.1	3118.18	3573.54	5.43713
	90Sr	33.2905	131.518	131.518	4.65112	131.518	33.2905	33.2905	131.518	131.518	131.518	33.2905	1.47878		14.3149	210.429	144.67	7.4418	263.036	53.2649	53.2649	210.429	210.429	56.5528	36.6196	0.635876
T55	137Cs	2102.09	22272.7	22272.7	280.485	22272.7	2102.09	2102.09	22272.7	22272.7	22272.7	2102.09	38.8366		294.292	33409.1	37863.6	420.727	24500	3153.13	3153.13	33409.1	33409.1	3118.18	3573.54	5.43713
	90Sr	33.2905	131.518	131.518	4.65112	131.518	33.2905	33.2905	131.518	131.518	131.518	33.2905	1.47878		14.3149	210.429	144.67	7.4418	263.036	53.2649	53.2649	210.429	210.429	56.5528	36.6196	0.635876
T56	137Cs	2102.09	22272.7	22272.7	280.485	22272.7	2102.09	2102.09	22272.7	22272.7	22272.7	2102.09	38.8366		294.292	33409.1	37863.6	420.727	24500	3153.13	3153.13	33409.1	33409.1	3118.18	3573.54	5.43713
	90Sr	33.2905	131.518	131.518	4.65112	131.518	33.2905	33.2905	131.518	131.518	131.518	33.2905	1.47878		14.3149	210.429	144.67	7.4418	263.036	53.2649	53.2649	210.429	210.429	56.5528	36.6196	0.635876
T57	137Cs	243.448	1053.71	1053.71	118.641	1053.71	243.448	781.089	1053.71	1053.71	1053.71	243.448	35.94		34.0827	1580.56	1791.3	177.962	1159.08	365.172	1171.63	1580.56	1580.56	147.519	413.862	5.0316
	90Sr	15.1026	15.1026	15.1026	4.65112	15.1026	15.1026	15.1026	15.1026	15.1026	15.1026	15.1026	1.47878		6.49411	24.1641	16.6128	7.4418	30.2052	24.1641	24.1641	24.1641	24.1641	6.49411	16.6128	0.635876
T58	137Cs	12676.7	12676.7	12676.7	5090.86	12676.7	12676.7	12676.7	12676.7	12676.7	12676.7	12676.7	38.8366		1774.74	19015.1	21550.5	7636.29	13944.4	19015.1	19015.1	19015.1	19015.1	1774.74	21550.5	5.43713
	90Sr	404.224	404.224	404.224	404.224	404.224	404.224	404.224	404.224	404.224	404.224	404.224	4.65112		173.816	646.758	444.646	646.758	808.447	646.758	646.758	646.758	646.758	173.816	444.646	1.99998
T59	137Cs	12676.7	12676.7	12676.7	5090.86	12676.7	12676.7	12676.7	12676.7	12676.7	12676.7	12676.7	38.8366		1774.74	19015.1	21550.5	7636.29	13944.4	19015.1	19015.1	19015.1	19015.1	1774.74	21550.5	5.43713
	90Sr	404.224	404.224	404.224	404.224	404.224	404.224	404.224	404.224	404.224	404.224	404.224	4.65112		173.816	646.758	444.646	646.758	808.447	646.758	646.758	646.758	646.758	173.816	444.646	1.99998
T60	137Cs	12676.7	12676.7	12676.7	5090.86	12676.7	12676.7	12676.7	12676.7	12676.7	12676.7	12676.7	38.8366		1774.74	19015.1	21550.5	7636.29	13944.4	19015.1	19015.1	19015.1	19015.1	1774.74	21550.5	5.43713
	90Sr	404.224	404.224	404.224	404.224	404.224	404.224	404.224	404.224	404.224	404.224	404.224	4.65112		173.816	646.758	444.646	646.758	808.447	646.758	646.758	646.758	646.758	173.816	444.646	1.99998
T61	137Cs	12676.7	12676.7	12676.7	5090.86	12676.7	12676.7	12676.7	12676.7	12676.7	12676.7	12676.7	38.8366		1774.74	19015.1	21550.5	7636.29	13944.4	19015.1	19015.1	19015.1	19015.1	1774.74	21550.5	5.43713
	90Sr	404.224	404.224	404.224	404.224	404.224	404.224	404.224	404.224	404.224	404.224	404.224	4.65112		173.816	646.758	444.646	646.758	808.447	646.758	646.758	646.758	646.758	173.816	444.646	1.99998
T62	137Cs	12676.7	12676.7	12676.7	5090.86	12676.7	12676.7	12676.7	12676.7	12676.7	12676.7	12676.7	38.8366		1774.74	19015.1	21550.5	7636.29	13944.4	19015.1	19015.1	19015.1	19015.1	1774.74	21550.5	5.43713
	90Sr	404.224	404.224	404.224	404.224	404.224	404.224	404.224	404.224	404.224	404.224	404.224	4.65112		173.816	646.758	444.646	646.758	808.447	646.758	646.758	646.758	646.758	173.816	444.646	1.99998
T63	137Cs	12676.7	12676.7	12676.7	5090.86	12676.7	12676.7	12676.7	12676.7	12676.7	12676.7	12676.7	38.8366		1774.74	19015.1	21550.5	7636.29	13944.4	19015.1	19015.1	19015.1	19015.1	1774.74	21550.5	5.43713
	90Sr	404.224	404.224	404.224	404.224	404.224	404.224	404.224	404.224	404.224	404.224	404.224	4.65112		173.816	646.758	444.646	646.758	808.447	646.758	646.758	646.758	646.758	173.816	444.646	1.99998
T64	137Cs	12676.7	12676.7	12676.7	5090.86	12676.7	12676.7	12676.7	12676.7	12676.7	12676.7	12676.7	38.8366		1774.74	19015.1	21550.5	7636.29	13944.4	19015.1	19015.1	19015.1	19015.1	1774.74	21550.5	5.43713
	90Sr	404.224	404.224	404.224	404.224	404.224	404.224	404.224	404.224	404.224	404.224	404.224	4.65112		173.816	646.758	444.646	646.758	808.447	646.758	646.758	646.758	646.758	173.816	444.646	1.99998
T65	137Cs	12676.7	12676.7	12676.7	5090.86	12676.7	12676.7	12676.7	12676.7	12676.7	12676.7	12676.7	38.8366		1774.74	19015.1	21550.5	7636.29	13944.4	19015.1	19015.1	19015.1	19015.1	1774.74	21550.5	5.43713
	90Sr	404.224	404.224	404.224	404.224	404.224	404.224	404.224	404.224	404.224	404.224	404.224	4.65112		173.816	646.758	444.646	646.758	808.447	646.758	646.758	646.758	646.758	173.816	444.646	1.99998
T66	137Cs	12676.7	12676.7	12676.7	5090.86	12676.7	12676.7	12676.7	12676.7	12676.7	12676.7	12676.7	38.8366		1774.74	19015.1	21550.5	7636.29	13944.4	19015.1	19015.1	19015.1	19015.1	1774.74	21550.5	5.43713
	90Sr	404.224	404.224	404.224	404.224	404.224	404.224	404.224	404.224	404.224	404.224	404.224	4.65112		173.816	646.758	444.646	646.758	808.447	646.758	646.758	646.758	646.758	173.816	444.646	1.99998
T67	137Cs	12676.7	12676.7	12676.7	5090.86	12676.7	12676.7	12676.7	12676.7	12676.7	12676.7	12676.7	38.8366		1774.74	19015.1	21550.5	7636.29	13944.4	19015.1	19015.1	19015.1	19015.1	1774.74	21550.5	5.43713
	90Sr	404.224	404.224	404.224	404.224	404.224	404.224	404.224	404.224	404.224	404.224	404.224	4.65112		173.816	646.758	444.646	646.758	808.447	646.758	646.758	646.758	646.758	173.816	444.646	1.99998
T68	137Cs	12676.7	12676.7	12676.7	5090.86	12676.7	12676.7	12676.7	12676.7	12676.7	12676.7	12676.7	38.8366		1774.74	19015.1	21550.5	7636.29	13944.4	19015.1	19015.1	19015.1	19015.1	1774.74	21550.5	5.43713
	90Sr	404.224	404.224	404.224	404.224	404.224	404.224	404.224	404.224	404.224	404.224	404.224	4.65112		173.816	646.758	444.646	646.758	808.447	646.758	646.758	646.758	646.758	173.816	444.646	1.99998
T69	137Cs	12676.7	12676.7	12676.7	5090.86	12676.7	12676.7	12676.7	12676.7	12676.7	12676.7	12676.7	38.8366		1774.74	19015.1	21550.5	7636.29	13944.4	19015.1	19015.1	19015.1	19015.1	1774.74	21550.5	5.43713
	90Sr	404.224	404.224	404.224	404.224	404.224	404.224	404.224	404.224	404.224	404.224	404.224	4.65112		173.816	646.758	444.646	646.758	808.447	646.758	646.758	646.758	646.758	173.816	444.646	1.99998
T70	137Cs	12676.7	12676.7	12676.7	5090.86	12676.7	12676.7	12676.7	12676.7	12676.7	12676.7	12676.7	38.8366		1774.74	19015.1	21550.5	7636.29	13944.4	19015.1	19015.1	19015.1	19015.1	1774.74	21550.5	5.43713
	90Sr	404.224	404.224	404.224	404.224	404.224	404.224	404.224	404.224	404.224	404.224	404.224	4.65112		173.816	646.758	444.646	646.758	808.447	646.758	646.758	646.758	646.758	173.816	444.646	1.99998
T71	137Cs	12676.7	12676.7	12676.7	5090.86	12676.7	12676.7	12676.7	12676.7	12676.7	12676.7	12676.7	38.8366		1774.74	19015.1	21550.5	7636.29	13944.4	19015.1	19015.1	19015.1	19015.1	1774.74	21550.5	5.43713
	90Sr	404.224	404.224	404.224	404.224	404.224	404.224	404.224	404.224	404.224	404.224	404.224	4.65112		173.816	646.758	444.646	646.758	808.447	646.758	646.758	646.758	646.758	173.816	444.646	1.99998
T72	137Cs	12676.7	12676.7	12676.7	5090.86	12676.7	12676.7	12676.7	12676.7	12676.7	12676.7	12676.7	38.8366		1774.74	19015.1	21550.5	7636.29	13944.4	19015.1	19015.1	19015.1	19015.1	1774.74	21550.5	5.43713
	90Sr	404.224	404.224	404.224	404.224	404.224	404.224	404.224	404.224	404.224	404.224	404.224	4.65112		173.816	646.758	444.646	646.758	808.447	646.758	646.758	646.758	646.758	173.816	444.646	1.99998
T73	137Cs	12676.7	12676.7	12676.7	5090.86	12676.7	12676.7	12676.7	12676.7	12676.7	12676.7	12676.7	38.8366		1774.74	19015.1	21550.5	7636.29	13944.4	19015.1	19015.1	19015.1	19015.1	1774.74	21550.5	5.43713
	90Sr	404.224	404.224	404.224	404.224	404.224	404.224	404.224	404.224	404.224	404.224	404.224	4.65112		173.816	646.758	444.646	646.758	808.447	646.758	646.758	646.758	646.758	173.816	444.646	1.99998
T74	137Cs	12676.7	12676.7	12676.7	5090.86	12676.7	12676.7	12676.7	12676.7	12676.7	12676.7	12676.7	38.8366		1774.74	19015.1	21550.5	7636.29	13944.4	19015.1	19015.1	19015.1	19015.1	1774.74	21550.5	5.43713
	90Sr	404.224	404.224	404.224	404.224	404.224	404.224	404.224	404.224	404.224	404.224	404.224	4.65112		173.816	646.758	444.646	646.758	808.447	646.758	646.758	646.758	646.758	173.816	444.646	1.99998
T75	137Cs	12676.7	12676.7	12676.7	756.65	12676.7	12676.7	12676.7	12676.7	12676.7	12676.7	12676.7	38.8366		1774.74	19015.1	21550.5	1134.98	13944.4	19015.1	19015.1	19015.1	19015.1	1774.74	21550.5	5.43713
	90Sr	404.224	404.224	404.224	88.17	404.224	404.224	404.224	404.224	404.224	404.224	404.224	4.65112		173.816	646.758	444.646	141.072	808.447	646.758	646.758	646.758	646.758	173.816	444.646	1.99998
T76	137Cs	12676.7	12676.7	12676.7	756.65	12676.7	12676.7	12676.7	12676.7	12676.7	12676.7	12676.7	38.8366		1774.74	19015.1	21550.5	1134.98	13944.4	19015.1	19015.1	19015.1	19015.1	1774.74	21550.5	5.43713
	90Sr	88.17	88.17	88.17	88.17	88.17	88.17	88.17	88.17	88.17	88.17	88.17	4.65112		37.9131	141.072	96.987	141.072	176.34	141.072	141.072	141.072	141.072	37.9131	96.987	1.99998
T77	137Cs	73.4204	26141.3	26141.3	73.4204	26141.3	73.4204	73.4204	26141.3	26141.3	26141.3	73.4204	73.4204		10.2789	39212	44440.2	110.131	28755.4	110.131	110.131	39212	39212	3659.78	124.815	10.2789
	90Sr	39.2475	78245.2	78245.2	17.0137	78245.2	39.2475	39.2475	78245.2	78245.2	78245.2	39.2475	4.18281		16.8764	125192	86069.7	27.2219	156490	62.796	62.796	125192	125192	33645.4	43.1722	1.79861
T78	137Cs	73.4204	26141.3	26141.3	73.4204	26141.3	73.4204	73.4204	26141.3	26141.3	26141.3	73.4204	73.4204		10.2789	39212	44440.2	110.131	28755.4	110.131	110.131	39212	39212	3659.78	124.815	10.2789
	90Sr	39.2475	78245.2	78245.2	17.0137	78245.2	39.2475	39.2475	78245.2	78245.2	78245.2	39.2475	4.18281		16.8764	125192	86069.7	27.2219	156490	62.796	62.796	125192	125192	33645.4	43.1722	1.79861
T79	137Cs	73.4204	26141.3	26141.3	73.4204	26141.3	73.4204	73.4204	26141.3	26141.3	26141.3	73.4204	73.4204		10.2789	39212	44440.2	110.131	28755.4	110.131	110.131	39212	39212	3659.78	124.815	10.2789
	90Sr	39.2475	78245.2	78245.2	17.0137	78245.2	39.2475	39.2475	78245.2	78245.2	78245.2	39.2475	4.18281		16.8764	125192	86069.7	27.2219	156490	62.796	62.796	125192	125192	33645.4	43.1722	1.79861
T80	137Cs	73.4204	26141.3	26141.3	73.4204	26141.3	73.4204	73.4204	26141.3	26141.3	26141.3	73.4204	73.4204		10.2789	39212	44440.2	110.131	28755.4	110.131	110.131	39212	39212	3659.78	124.815	10.2789
	90Sr	39.2475	78245.2	78245.2	17.0137	78245.2	39.2475	39.2475	78245.2	78245.2	78245.2	39.2475	4.18281		16.8764	125192	86069.7	27.2219	156490	62.796	62.796	125192	125192	33645.4	43.1722	1.79861
T81	137Cs	73.4204	1129.97	1129.97	73.4204	26141.3	73.4204	73.4204	26141.3	26141.3	26141.3	73.4204	73.4204		10.2789	1694.95	1920.95	110.131	28755.4	110.131	110.131	39212	39212	3659.78	124.815	10.2789
	90Sr	39.2475	604.694	604.694	17.0137	78245.2	39.2475	39.2475	78245.2	78245.2	78245.2	39.2475	4.18281		16.8764	967.51	665.163	27.2219	156490	62.796	62.796	125192	125192	33645.4	43.1722	1.79861
T82	137Cs	73.4204	73.4204	73.4204	73.4204	26141.3	73.4204	73.4204	26141.3	26141.3	26141.3	73.4204	73.4204		10.2789	110.131	124.815	110.131	28755.4	110.131	110.131	39212	39212	3659.78	124.815	10.2789
	90Sr	39.2475	39.2475	39.2475	15.9174	78245.2	39.2475	39.2475	78245.2	78245.2	78245.2	39.2475	4.18281		16.8764	62.796	43.1722	25.4678	156490	62.796	62.796	125192	125192	33645.4	43.1722	1.79861
T83	137Cs	73.4204	73.4204	73.4204	73.4204	146142	73.4204	73.4204	146142	146142	146142	73.4204	73.4204		10.2789	110.131	124.815	110.131	160756	110.131	110.131	219212	219212	20459.8	124.815	10.2789
	90Sr	39.2475	39.2475	39.2475	15.9174	78245.2	39.2475	39.2475	78245.2	78245.2	78245.2	39.2475	4.18281		16.8764	62.796	43.1722	25.4678	156490	62.796	62.796	125192	125192	33645.4	43.1722	1.79861
T84	137Cs	73.4204	73.4204	73.4204	73.4204	146142	73.4204	73.4204	146142	146142	146142	73.4204	73.4204		10.2789	110.131	124.815	110.131	160756	110.131	110.131	219212	219212	20459.8	124.815	10.2789
	90Sr	39.2475	39.2475	39.2475	15.9174	78245.2	39.2475	39.2475	78245.2	78245.2	78245.2	39.2475	4.18281		16.8764	62.796	43.1722	25.4678	156490	62.796	62.796	125192	125192	33645.4	43.1722	1.79861
T85	137Cs	73.4204	73.4204	73.4204	73.4204	146142	73.4204	73.4204	73.4204	146142	146142	73.4204	73.4204		10.2789	110.131	124.815	110.131	160756	110.131	110.131	110.131	219212	20459.8	124.815	10.2789
	90Sr	39.2475	39.2475	39.2475	15.9174	78245.2	39.2475	39.2475	39.2475	78245.2	78245.2	39.2475	4.18281		16.8764	62.796	43.1722	25.4678	156490	62.796	62.796	62.796	125192	33645.4	43.1722	1.79861
T86	137Cs	73.4204	73.4204	73.4204	73.4204	409068	73.4204	73.4204	73.4204	409068	409068	73.4204	73.4204		10.2789	110.131	124.815	110.131	449974	110.131	110.131	110.131	613601	57269.5	124.815	10.2789
	90Sr	39.2475	39.2475	39.2475	13.8464	486795	39.2475	39.2475	39.2475	486795	486795	39.2475	4.18281		16.8764	62.796	43.1722	22.1542	973589	62.796	62.796	62.796	778871	209322	43.1722	1.79861
T87	137Cs	73.4204	73.4204	73.4204	73.4204	409068	73.4204	73.4204	73.4204	409068	409068	73.4204	73.4204		10.2789	110.131	124.815	110.131	449974	110.131	110.131	110.131	613601	57269.5	124.815	10.2789
	90Sr	39.2475	39.2475	39.2475	13.8464	486795	39.2475	39.2475	39.2475	486795	486795	39.2475	4.18281		16.8764	62.796	43.1722	22.1542	973589	62.796	62.796	62.796	778871	209322	43.1722	1.79861
T88	137Cs	73.4204	73.4204	73.4204	73.4204	409068	73.4204	73.4204	73.4204	409068	409068	73.4204	73.4204		10.2789	110.131	124.815	110.131	449974	110.131	110.131	110.131	613601	57269.5	124.815	10.2789
	90Sr	39.2475	39.2475	39.2475	13.8464	486795	39.2475	39.2475	39.2475	486795	486795	39.2475	4.18281		16.8764	62.796	43.1722	22.1542	973589	62.796	62.796	62.796	778871	209322	43.1722	1.79861
T89	137Cs	73.4204	26141.3	26141.3	73.4204	26141.3	73.4204	73.4204	26141.3	26141.3	26141.3	73.4204	73.4204		10.2789	39212	44440.2	110.131	28755.4	110.131	110.131	39212	39212	3659.78	124.815	10.2789
	90Sr	39.2475	232.947	232.947	17.0137	232.947	39.2475	39.2475	232.947	232.947	232.947	39.2475	4.18281		16.8764	372.716	256.242	27.2219	465.895	62.796	62.796	372.716	372.716	100.167	43.1722	1.79861
T90	137Cs	73.4204	26141.3	26141.3	73.4204	26141.3	73.4204	73.4204	26141.3	26141.3	26141.3	73.4204	73.4204		10.2789	39212	44440.2	110.131	28755.4	110.131	110.131	39212	39212	3659.78	124.815	10.2789
	90Sr	39.2475	232.947	232.947	17.0137	232.947	39.2475	39.2475	232.947	232.947	232.947	39.2475	4.18281		16.8764	372.716	256.242	27.2219	465.895	62.796	62.796	372.716	372.716	100.167	43.1722	1.79861
T91	137Cs	12374.3	12374.3	12374.3	73.4204	12374.3	4447.53	12374.3	12374.3	12374.3	12374.3	73.4204	73.4204		1732.4	18561.5	21036.3	110.131	13611.8	6671.3	18561.5	18561.5	18561.5	1732.4	124.815	10.2789
	90Sr	65.5084	65.5084	65.5084	17.0137	65.5084	65.5084	65.5084	65.5084	65.5084	65.5084	39.2475	4.18281		28.1686	104.813	72.0592	27.2219	131.017	104.813	104.813	104.813	104.813	28.1686	43.1722	1.79861
T92	137Cs	73.4204	435.12	435.12	73.4204	26141.3	73.4204	73.4204	26141.3	26141.3	26141.3	73.4204	73.4204		10.2789	652.68	739.704	110.131	28755.4	110.131	110.131	39212	39212	3659.78	124.815	10.2789
	90Sr	39.2475	232.947	232.947	17.0137	232.947	39.2475	39.2475	232.947	232.947	232.947	39.2475	4.18281		16.8764	372.716	256.242	27.2219	465.895	62.796	62.796	372.716	372.716	100.167	43.1722	1.79861
T93	137Cs	73.4204	435.12	435.12	73.4204	26141.3	73.4204	73.4204	26141.3	26141.3	26141.3	73.4204	73.4204		10.2789	652.68	739.704	110.131	28755.4	110.131	110.131	39212	39212	3659.78	124.815	10.2789
	90Sr	39.2475	232.947	232.947	21.2249	232.947	39.2475	39.2475	232.947	232.947	232.947	39.2475	4.18281		16.8764	372.716	256.242	33.9598	465.895	62.796	62.796	372.716	372.716	100.167	43.1722	1.79861
T94	137Cs	73.4204	73.4204	73.4204	73.4204	26141.3	73.4204	73.4204	435.12	26141.3	26141.3	73.4204	73.4204		10.2789	110.131	124.815	110.131	28755.4	110.131	110.131	652.68	39212	3659.78	124.815	10.2789
	90Sr	39.2475	39.2475	39.2475	17.0137	232.947	39.2475	39.2475	232.947	232.947	232.947	39.2475	4.18281		16.8764	62.796	43.1722	27.2219	465.895	62.796	62.796	372.716	372.716	100.167	43.1722	1.79861
T95	137Cs	73.4204	73.4204	73.4204	73.4204	26141.3	73.4204	73.4204	435.12	26141.3	26141.3	73.4204	73.4204		10.2789	110.131	124.815	110.131	28755.4	110.131	110.131	652.68	39212	3659.78	124.815	10.2789
	90Sr	39.2475	39.2475	39.2475	17.0137	232.947	39.2475	39.2475	232.947	232.947	232.947	39.2475	4.18281		16.8764	62.796	43.1722	27.2219	465.895	62.796	62.796	372.716	372.716	100.167	43.1722	1.79861
T96	137Cs	73.4204	73.4204	73.4204	73.4204	26141.3	73.4204	73.4204	73.4204	26141.3	26141.3	73.4204	73.4204		10.2789	110.131	124.815	110.131	28755.4	110.131	110.131	110.131	39212	3659.78	124.815	10.2789
	90Sr	39.2475	39.2475	39.2475	17.0137	232.947	39.2475	39.2475	39.2475	232.947	232.947	39.2475	4.18281		16.8764	62.796	43.1722	27.2219	465.895	62.796	62.796	62.796	372.716	100.167	43.1722	1.79861
T97	137Cs	73.4204	73.4204	73.4204	73.4204	26141.3	73.4204	73.4204	73.4204	26141.3	435.12	73.4204	73.4204		10.2789	110.131	124.815	110.131	28755.4	110.131	110.131	110.131	39212	60.9168	124.815	10.2789
	90Sr	39.2475	39.2475	39.2475	17.0137	232.947	39.2475	39.2475	39.2475	232.947	232.947	39.2475	4.18281		16.8764	62.796	43.1722	27.2219	465.895	62.796	62.796	62.796	372.716	100.167	43.1722	1.79861
T98	137Cs	73.4204	73.4204	73.4204	73.4204	26141.3	73.4204	73.4204	73.4204	435.12	435.12	73.4204	73.4204		10.2789	110.131	124.815	110.131	28755.4	110.131	110.131	110.131	652.68	60.9168	124.815	10.2789
	90Sr	39.2475	39.2475	39.2475	17.0137	232.947	39.2475	39.2475	39.2475	232.947	232.947	39.2475	4.18281		16.8764	62.796	43.1722	27.2219	465.895	62.796	62.796	62.796	372.716	100.167	43.1722	1.79861
T99	137Cs	73.4204	73.4204	73.4204	73.4204	435.12	73.4204	73.4204	73.4204	435.12	73.4204	73.4204	73.4204		10.2789	110.131	124.815	110.131	478.632	110.131	110.131	110.131	652.68	10.2789	124.815	10.2789
	90Sr	39.2475	39.2475	39.2475	17.0137	232.947	39.2475	39.2475	39.2475	232.947	39.2475	39.2475	4.18281		16.8764	62.796	43.1722	27.2219	465.895	62.796	62.796	62.796	372.716	16.8764	43.1722	1.79861
T100	137Cs	73.4204	73.4204	73.4204	73.4204	435.12	73.4204	73.4204	73.4204	73.4204	73.4204	73.4204	73.4204		10.2789	110.131	124.815	110.131	478.632	110.131	110.131	110.131	110.131	10.2789	124.815	10.2789
	90Sr	39.2475	39.2475	39.2475	17.0137	232.947	39.2475	39.2475	39.2475	39.2475	39.2475	39.2475	4.18281		16.8764	62.796	43.1722	27.2219	465.895	62.796	62.796	62.796	62.796	16.8764	43.1722	1.79861
T101	137Cs	73.4204	73.4204	73.4204	73.4204	435.12	73.4204	73.4204	73.4204	73.4204	73.4204	73.4204	73.4204		10.2789	110.131	124.815	110.131	478.632	110.131	110.131	110.131	110.131	10.2789	124.815	10.2789
	90Sr	39.2475	39.2475	39.2475	17.0137	232.947	39.2475	39.2475	39.2475	39.2475	39.2475	39.2475	4.18281		16.8764	62.796	43.1722	27.2219	465.895	62.796	62.796	62.796	62.796	16.8764	43.1722	1.79861
T102	137Cs	73.4204	73.4204	73.4204	73.4204	435.12	73.4204	73.4204	73.4204	73.4204	73.4204	73.4204	73.4204		10.2789	110.131	124.815	110.131	478.632	110.131	110.131	110.131	110.131	10.2789	124.815	10.2789
	90Sr	39.2475	39.2475	39.2475	17.0137	232.947	39.2475	39.2475	39.2475	39.2475	39.2475	39.2475	4.18281		16.8764	62.796	43.1722	27.2219	465.895	62.796	62.796	62.796	62.796	16.8764	43.1722	1.79861
T103	137Cs	73.4204	73.4204	73.4204	73.4204	73.4204	73.4204	73.4204	73.4204	73.4204	73.4204	73.4204	73.4204		10.2789	110.131	124.815	110.131	80.7624	110.131	110.131	110.131	110.131	10.2789	124.815	10.2789
	90Sr	39.2475	39.2475	39.2475	15.9174	39.2475	39.2475	39.2475	39.2475	39.2475	39.2475	39.2475	4.18281		16.8764	62.796	43.1722	25.4678	78.4949	62.796	62.796	62.796	62.796	16.8764	43.1722	1.79861
T104	137Cs	73.4204	73.4204	73.4204	73.4204	73.4204	73.4204	73.4204	73.4204	73.4204	73.4204	73.4204	73.4204		10.2789	110.131	124.815	110.131	80.7624	110.131	110.131	110.131	110.131	10.2789	124.815	10.2789
	90Sr	39.2475	39.2475	39.2475	15.9174	39.2475	39.2475	39.2475	39.2475	39.2475	39.2475	39.2475	4.18281		16.8764	62.796	43.1722	25.4678	78.4949	62.796	62.796	62.796	62.796	16.8764	43.1722	1.79861
T105	137Cs	73.4204	73.4204	73.4204	73.4204	146142	73.4204	73.4204	73.4204	73.4204	73.4204	73.4204	73.4204		10.2789	110.131	124.815	110.131	160756	110.131	110.131	110.131	110.131	10.2789	124.815	10.2789
	90Sr	39.2475	39.2475	39.2475	15.9174	78245.2	39.2475	39.2475	39.2475	39.2475	39.2475	39.2475	4.18281		16.8764	62.796	43.1722	25.4678	156490	62.796	62.796	62.796	62.796	16.8764	43.1722	1.79861
T106	137Cs	73.4204	73.4204	73.4204	73.4204	146142	73.4204	73.4204	73.4204	73.4204	73.4204	73.4204	73.4204		10.2789	110.131	124.815	110.131	160756	110.131	110.131	110.131	110.131	10.2789	124.815	10.2789
	90Sr	39.2475	39.2475	39.2475	15.9174	78245.2	39.2475	39.2475	39.2475	39.2475	39.2475	39.2475	4.18281		16.8764	62.796	43.1722	25.4678	156490	62.796	62.796	62.796	62.796	16.8764	43.1722	1.79861
T107	137Cs	73.4204	73.4204	73.4204	73.4204	146142	73.4204	73.4204	73.4204	73.4204	73.4204	73.4204	73.4204		10.2789	110.131	124.815	110.131	160756	110.131	110.131	110.131	110.131	10.2789	124.815	10.2789
	90Sr	39.2475	39.2475	39.2475	17.0137	78245.2	39.2475	39.2475	39.2475	39.2475	39.2475	39.2475	4.18281		16.8764	62.796	43.1722	27.2219	156490	62.796	62.796	62.796	62.796	16.8764	43.1722	1.79861
T108	137Cs	73.4204	73.4204	73.4204	73.4204	435.12	73.4204	73.4204	73.4204	435.12	73.4204	73.4204	73.4204		10.2789	110.131	124.815	110.131	478.632	110.131	110.131	110.131	652.68	10.2789	124.815	10.2789
	90Sr	39.2475	39.2475	39.2475	17.0137	232.947	39.2475	39.2475	39.2475	232.947	39.2475	39.2475	4.18281		16.8764	62.796	43.1722	27.2219	465.895	62.796	62.796	62.796	372.716	16.8764	43.1722	1.79861
T109	137Cs	73.4204	73.4204	73.4204	73.4204	26141.3	73.4204	73.4204	73.4204	435.12	73.4204	73.4204	73.4204		10.2789	110.131	124.815	110.131	28755.4	110.131	110.131	110.131	652.68	10.2789	124.815	10.2789
	90Sr	39.2475	39.2475	39.2475	17.0137	232.947	39.2475	39.2475	39.2475	232.947	39.2475	39.2475	4.18281		16.8764	62.796	43.1722	27.2219	465.895	62.796	62.796	62.796	372.716	16.8764	43.1722	1.79861
T110	137Cs	73.4204	73.4204	73.4204	73.4204	26141.3	73.4204	73.4204	73.4204	26141.3	435.12	73.4204	73.4204		10.2789	110.131	124.815	110.131	28755.4	110.131	110.131	110.131	39212	60.9168	124.815	10.2789
	90Sr	39.2475	39.2475	39.2475	17.0137	232.947	39.2475	39.2475	39.2475	232.947	232.947	39.2475	4.18281		16.8764	62.796	43.1722	27.2219	465.895	62.796	62.796	62.796	372.716	100.167	43.1722	1.79861
T111	137Cs	73.4204	73.4204	73.4204	73.4204	26141.3	73.4204	73.4204	73.4204	26141.3	26141.3	73.4204	73.4204		10.2789	110.131	124.815	110.131	28755.4	110.131	110.131	110.131	39212	3659.78	124.815	10.2789
	90Sr	39.2475	39.2475	39.2475	17.0137	232.947	39.2475	39.2475	39.2475	232.947	232.947	39.2475	4.18281		16.8764	62.796	43.1722	27.2219	465.895	62.796	62.796	62.796	372.716	100.167	43.1722	1.79861
T112	137Cs	73.4204	73.4204	73.4204	73.4204	26141.3	73.4204	73.4204	435.12	26141.3	26141.3	73.4204	73.4204		10.2789	110.131	124.815	110.131	28755.4	110.131	110.131	652.68	39212	3659.78	124.815	10.2789
	90Sr	39.2475	39.2475	39.2475	17.0137	78245.2	39.2475	39.2475	232.947	78245.2	78245.2	39.2475	4.18281		16.8764	62.796	43.1722	27.2219	156490	62.796	62.796	372.716	125192	33645.4	43.1722	1.79861
T113	137Cs	73.4204	26141.3	26141.3	73.4204	26141.3	73.4204	26141.3	26141.3	26141.3	26141.3	73.4204	73.4204		10.2789	39212	44440.2	110.131	28755.4	110.131	39212	39212	39212	3659.78	124.815	10.2789
	90Sr	39.2475	78245.2	78245.2	15.9174	78245.2	39.2475	78245.2	78245.2	78245.2	78245.2	39.2475	4.18281		16.8764	125192	86069.7	25.4678	156490	62.796	125192	125192	125192	33645.4	43.1722	1.79861
T114	137Cs	73.4204	435.12	435.12	73.4204	26141.3	73.4204	73.4204	26141.3	26141.3	26141.3	73.4204	73.4204		10.2789	652.68	739.704	110.131	28755.4	110.131	110.131	39212	39212	3659.78	124.815	10.2789
	90Sr	39.2475	232.947	232.947	17.0137	78245.2	39.2475	39.2475	78245.2	78245.2	78245.2	39.2475	4.18281		16.8764	372.716	256.242	27.2219	156490	62.796	62.796	125192	125192	33645.4	43.1722	1.79861
T115	137Cs	73.4204	26141.3	26141.3	73.4204	26141.3	73.4204	73.4204	26141.3	26141.3	26141.3	73.4204	73.4204		10.2789	39212	44440.2	110.131	28755.4	110.131	110.131	39212	39212	3659.78	124.815	10.2789
	90Sr	39.2475	78245.2	78245.2	17.0137	78245.2	39.2475	39.2475	78245.2	78245.2	78245.2	39.2475	4.18281		16.8764	125192	86069.7	27.2219	156490	62.796	62.796	125192	125192	33645.4	43.1722	1.79861
T116	137Cs	73.4204	26141.3	26141.3	73.4204	26141.3	73.4204	73.4204	26141.3	26141.3	26141.3	73.4204	73.4204		10.2789	39212	44440.2	110.131	28755.4	110.131	110.131	39212	39212	3659.78	124.815	10.2789
	90Sr	39.2475	78245.2	78245.2	17.0137	78245.2	39.2475	39.2475	78245.2	78245.2	78245.2	39.2475	4.18281		16.8764	125192	86069.7	27.2219	156490	62.796	62.796	125192	125192	33645.4	43.1722	1.79861
T117	137Cs	73.4204	26141.3	26141.3	73.4204	26141.3	73.4204	73.4204	26141.3	26141.3	26141.3	73.4204	73.4204		10.2789	39212	44440.2	110.131	28755.4	110.131	110.131	39212	39212	3659.78	124.815	10.2789
	90Sr	39.2475	78245.2	78245.2	17.0137	78245.2	39.2475	39.2475	78245.2	78245.2	78245.2	39.2475	4.18281		16.8764	125192	86069.7	27.2219	156490	62.796	62.796	125192	125192	33645.4	43.1722	1.79861
T118	137Cs	73.4204	26141.3	26141.3	73.4204	26141.3	73.4204	73.4204	26141.3	26141.3	26141.3	73.4204	73.4204		10.2789	39212	44440.2	110.131	28755.4	110.131	110.131	39212	39212	3659.78	124.815	10.2789
	90Sr	39.2475	78245.2	78245.2	17.0137	78245.2	39.2475	39.2475	78245.2	78245.2	78245.2	39.2475	4.18281		16.8764	125192	86069.7	27.2219	156490	62.796	62.796	125192	125192	33645.4	43.1722	1.79861
T119	137Cs	73.4204	435.12	435.12	73.4204	26141.3	73.4204	73.4204	26141.3	26141.3	26141.3	73.4204	73.4204		10.2789	652.68	739.704	110.131	28755.4	110.131	110.131	39212	39212	3659.78	124.815	10.2789
	90Sr	39.2475	232.947	232.947	17.0137	232.947	39.2475	39.2475	232.947	232.947	232.947	39.2475	4.18281		16.8764	372.716	256.242	27.2219	465.895	62.796	62.796	372.716	372.716	100.167	43.1722	1.79861
T120	137Cs	214.318	323.333	323.333	106.649	323.333	214.318	323.333	323.333	323.333	323.333	106.649	43.3778		30.0045	484.999	549.666	159.974	355.666	321.476	484.999	484.999	484.999	45.2666	181.303	6.07289
	90Sr	5.04831	5.04831	5.04831	4.49181	5.04831	5.04831	5.04831	5.04831	5.04831	5.04831	5.04831	0		2.17077	8.0773	5.55314	7.1869	10.0966	8.0773	8.0773	8.0773	8.0773	2.17077	5.55314	0
T121	137Cs	214.318	323.333	323.333	106.649	323.333	214.318	323.333	323.333	323.333	323.333	106.649	43.3778		30.0045	484.999	549.666	159.974	355.666	321.476	484.999	484.999	484.999	45.2666	181.303	6.07289
	90Sr	5.04831	5.04831	5.04831	4.49181	5.04831	5.04831	5.04831	5.04831	5.04831	5.04831	5.04831	0		2.17077	8.0773	5.55314	7.1869	10.0966	8.0773	8.0773	8.0773	8.0773	2.17077	5.55314	0
T122	137Cs	214.318	323.333	323.333	106.649	323.333	214.318	323.333	323.333	323.333	323.333	106.649	43.3778		30.0045	484.999	549.666	159.974	355.666	321.476	484.999	484.999	484.999	45.2666	181.303	6.07289
	90Sr	5.04831	5.04831	5.04831	4.49181	5.04831	5.04831	5.04831	5.04831	5.04831	5.04831	5.04831	0		2.17077	8.0773	5.55314	7.1869	10.0966	8.0773	8.0773	8.0773	8.0773	2.17077	5.55314	0
T123	137Cs	214.318	323.333	323.333	106.649	323.333	214.318	214.318	323.333	323.333	323.333	106.649	43.3778		30.0045	484.999	549.666	159.974	355.666	321.476	321.476	484.999	484.999	45.2666	181.303	6.07289
	90Sr	5.04831	5.04831	5.04831	4.49181	5.04831	5.04831	5.04831	5.04831	5.04831	5.04831	5.04831	0		2.17077	8.0773	5.55314	7.1869	10.0966	8.0773	8.0773	8.0773	8.0773	2.17077	5.55314	0
T124	137Cs	214.318	323.333	323.333	106.649	323.333	214.318	214.318	323.333	323.333	323.333	106.649	43.3778		30.0045	484.999	549.666	159.974	355.666	321.476	321.476	484.999	484.999	45.2666	181.303	6.07289
	90Sr	5.04831	5.04831	5.04831	4.49181	5.04831	5.04831	5.04831	5.04831	5.04831	5.04831	5.04831	0		2.17077	8.0773	5.55314	7.1869	10.0966	8.0773	8.0773	8.0773	8.0773	2.17077	5.55314	0
T125	137Cs	214.318	323.333	323.333	106.649	323.333	214.318	214.318	323.333	323.333	323.333	106.649	43.3778		30.0045	484.999	549.666	159.974	355.666	321.476	321.476	484.999	484.999	45.2666	181.303	6.07289
	90Sr	5.04831	5.04831	5.04831	4.49181	5.04831	5.04831	5.04831	5.04831	5.04831	5.04831	5.04831	0		2.17077	8.0773	5.55314	7.1869	10.0966	8.0773	8.0773	8.0773	8.0773	2.17077	5.55314	0
T126	137Cs	214.318	323.333	323.333	106.649	323.333	214.318	214.318	323.333	323.333	323.333	106.649	43.3778		30.0045	484.999	549.666	159.974	355.666	321.476	321.476	484.999	484.999	45.2666	181.303	6.07289
	90Sr	5.04831	5.04831	5.04831	4.49181	5.04831	5.04831	5.04831	5.04831	5.04831	5.04831	5.04831	0		2.17077	8.0773	5.55314	7.1869	10.0966	8.0773	8.0773	8.0773	8.0773	2.17077	5.55314	0
T127	137Cs	214.318	214.318	214.318	106.649	214.318	214.318	214.318	214.318	214.318	214.318	214.318	106.649		30.0045	321.476	364.34	159.974	235.749	321.476	321.476	321.476	321.476	30.0045	364.34	14.9309
	90Sr	5.04831	5.04831	5.04831	5.04831	5.04831	5.04831	5.04831	5.04831	5.04831	5.04831	5.04831	0		2.17077	8.0773	5.55314	8.0773	10.0966	8.0773	8.0773	8.0773	8.0773	2.17077	5.55314	0
T128	137Cs	214.318	323.333	323.333	106.649	323.333	214.318	214.318	323.333	323.333	323.333	106.649	43.3778		30.0045	484.999	549.666	159.974	355.666	321.476	321.476	484.999	484.999	45.2666	181.303	6.07289
	90Sr	5.04831	5.04831	5.04831	4.49181	5.04831	5.04831	5.04831	5.04831	5.04831	5.04831	5.04831	0		2.17077	8.0773	5.55314	7.1869	10.0966	8.0773	8.0773	8.0773	8.0773	2.17077	5.55314	0
T129	137Cs	214.318	323.333	323.333	106.649	323.333	214.318	214.318	323.333	323.333	323.333	106.649	43.3778		30.0045	484.999	549.666	159.974	355.666	321.476	321.476	484.999	484.999	45.2666	181.303	6.07289
	90Sr	5.04831	5.04831	5.04831	4.49181	5.04831	5.04831	5.04831	5.04831	5.04831	5.04831	5.04831	0		2.17077	8.0773	5.55314	7.1869	10.0966	8.0773	8.0773	8.0773	8.0773	2.17077	5.55314	0
T130	137Cs	214.318	323.333	323.333	106.649	323.333	214.318	214.318	323.333	323.333	323.333	106.649	43.3778		30.0045	484.999	549.666	159.974	355.666	321.476	321.476	484.999	484.999	45.2666	181.303	6.07289
	90Sr	5.04831	5.04831	5.04831	4.49181	5.04831	5.04831	5.04831	5.04831	5.04831	5.04831	5.04831	0		2.17077	8.0773	5.55314	7.1869	10.0966	8.0773	8.0773	8.0773	8.0773	2.17077	5.55314	0
T131	137Cs	214.318	323.333	323.333	106.649	323.333	214.318	214.318	323.333	323.333	323.333	106.649	43.3778		30.0045	484.999	549.666	159.974	355.666	321.476	321.476	484.999	484.999	45.2666	181.303	6.07289
	90Sr	5.04831	5.04831	5.04831	4.49181	5.04831	5.04831	5.04831	5.04831	5.04831	5.04831	5.04831	0		2.17077	8.0773	5.55314	7.1869	10.0966	8.0773	8.0773	8.0773	8.0773	2.17077	5.55314	0
T132	137Cs	214.318	323.333	323.333	106.649	323.333	214.318	214.318	323.333	323.333	323.333	106.649	43.3778		30.0045	484.999	549.666	159.974	355.666	321.476	321.476	484.999	484.999	45.2666	181.303	6.07289
	90Sr	5.04831	5.04831	5.04831	4.49181	5.04831	5.04831	5.04831	5.04831	5.04831	5.04831	5.04831	0		2.17077	8.0773	5.55314	7.1869	10.0966	8.0773	8.0773	8.0773	8.0773	2.17077	5.55314	0
T133	137Cs	214.318	323.333	323.333	106.649	323.333	214.318	214.318	323.333	323.333	323.333	106.649	43.3778		30.0045	484.999	549.666	159.974	355.666	321.476	321.476	484.999	484.999	45.2666	181.303	6.07289
	90Sr	5.04831	5.04831	5.04831	4.49181	5.04831	5.04831	5.04831	5.04831	5.04831	5.04831	5.04831	0		2.17077	8.0773	5.55314	7.1869	10.0966	8.0773	8.0773	8.0773	8.0773	2.17077	5.55314	0
T134	137Cs	214.318	323.333	323.333	106.649	323.333	214.318	214.318	323.333	323.333	323.333	106.649	43.3778		30.0045	484.999	549.666	159.974	355.666	321.476	321.476	484.999	484.999	45.2666	181.303	6.07289
	90Sr	5.04831	5.04831	5.04831	4.49181	5.04831	5.04831	5.04831	5.04831	5.04831	5.04831	5.04831	0		2.17077	8.0773	5.55314	7.1869	10.0966	8.0773	8.0773	8.0773	8.0773	2.17077	5.55314	0
T135	137Cs	214.318	323.333	323.333	106.649	323.333	214.318	214.318	323.333	323.333	323.333	106.649	43.3778		30.0045	484.999	549.666	159.974	355.666	321.476	321.476	484.999	484.999	45.2666	181.303	6.07289
	90Sr	5.04831	5.04831	5.04831	4.49181	5.04831	5.04831	5.04831	5.04831	5.04831	5.04831	5.04831	0		2.17077	8.0773	5.55314	7.1869	10.0966	8.0773	8.0773	8.0773	8.0773	2.17077	5.55314	0
T136	137Cs	214.318	323.333	323.333	106.649	323.333	214.318	323.333	323.333	323.333	323.333	106.649	43.3778		30.0045	484.999	549.666	159.974	355.666	321.476	484.999	484.999	484.999	45.2666	181.303	6.07289
	90Sr	5.04831	5.04831	5.04831	4.49181	5.04831	5.04831	5.04831	5.04831	5.04831	5.04831	5.04831	0		2.17077	8.0773	5.55314	7.1869	10.0966	8.0773	8.0773	8.0773	8.0773	2.17077	5.55314	0
T137	137Cs	214.318	323.333	323.333	106.649	323.333	214.318	323.333	323.333	323.333	323.333	106.649	43.3778		30.0045	484.999	549.666	159.974	355.666	321.476	484.999	484.999	484.999	45.2666	181.303	6.07289
	90Sr	5.04831	5.04831	5.04831	4.49181	5.04831	5.04831	5.04831	5.04831	5.04831	5.04831	5.04831	0		2.17077	8.0773	5.55314	7.1869	10.0966	8.0773	8.0773	8.0773	8.0773	2.17077	5.55314	0
T138	137Cs	214.318	323.333	323.333	106.649	323.333	214.318	323.333	323.333	323.333	323.333	106.649	43.3778		30.0045	484.999	549.666	159.974	355.666	321.476	484.999	484.999	484.999	45.2666	181.303	6.07289
	90Sr	5.04831	5.04831	5.04831	4.49181	5.04831	5.04831	5.04831	5.04831	5.04831	5.04831	5.04831	0		2.17077	8.0773	5.55314	7.1869	10.0966	8.0773	8.0773	8.0773	8.0773	2.17077	5.55314	0
T139	137Cs	214.318	323.333	323.333	106.649	323.333	214.318	323.333	323.333	323.333	323.333	106.649	43.3778		30.0045	484.999	549.666	159.974	355.666	321.476	484.999	484.999	484.999	45.2666	181.303	6.07289
	90Sr	5.04831	5.04831	5.04831	4.49181	5.04831	5.04831	5.04831	5.04831	5.04831	5.04831	5.04831	0		2.17077	8.0773	5.55314	7.1869	10.0966	8.0773	8.0773	8.0773	8.0773	2.17077	5.55314	0
T140	137Cs	323.333	323.333	323.333	106.649	323.333	214.318	323.333	323.333	323.333	323.333	106.649	43.3778		45.2666	484.999	549.666	159.974	355.666	321.476	484.999	484.999	484.999	45.2666	181.303	6.07289
	90Sr	5.04831	5.04831	5.04831	4.49181	5.04831	5.04831	5.04831	5.04831	5.04831	5.04831	5.04831	0		2.17077	8.0773	5.55314	7.1869	10.0966	8.0773	8.0773	8.0773	8.0773	2.17077	5.55314	0
T141	137Cs	323.333	323.333	323.333	106.649	323.333	214.318	323.333	323.333	323.333	323.333	106.649	43.3778		45.2666	484.999	549.666	159.974	355.666	321.476	484.999	484.999	484.999	45.2666	181.303	6.07289
	90Sr	5.04831	5.04831	5.04831	4.49181	5.04831	5.04831	5.04831	5.04831	5.04831	5.04831	5.04831	0		2.17077	8.0773	5.55314	7.1869	10.0966	8.0773	8.0773	8.0773	8.0773	2.17077	5.55314	0
T142	137Cs	348.266	348.266	348.266	114.376	348.266	348.266	348.266	348.266	348.266	348.266	241.107	46.2342		48.7573	522.399	592.052	171.564	383.093	522.399	522.399	522.399	522.399	48.7573	409.882	6.47278
	90Sr	4.85637	4.85637	4.85637	4.85637	4.85637	4.85637	4.85637	4.85637	4.85637	4.85637	4.85637	1.92727		2.08824	7.77019	5.34201	7.77019	9.71274	7.77019	7.77019	7.77019	7.77019	2.08824	5.34201	0.828727
T143	137Cs	348.266	348.266	348.266	114.376	348.266	348.266	348.266	348.266	348.266	348.266	241.107	46.2342		48.7573	522.399	592.052	171.564	383.093	522.399	522.399	522.399	522.399	48.7573	409.882	6.47278
	90Sr	4.85637	4.85637	4.85637	4.85637	4.85637	4.85637	4.85637	4.85637	4.85637	4.85637	4.85637	1.92727		2.08824	7.77019	5.34201	7.77019	9.71274	7.77019	7.77019	7.77019	7.77019	2.08824	5.34201	0.828727
T144	137Cs	348.266	348.266	348.266	114.376	348.266	348.266	348.266	348.266	348.266	348.266	241.107	46.2342		48.7573	522.399	592.052	171.564	383.093	522.399	522.399	522.399	522.399	48.7573	409.882	6.47278
	90Sr	4.85637	4.85637	4.85637	4.85637	4.85637	4.85637	4.85637	4.85637	4.85637	4.85637	4.85637	1.92727		2.08824	7.77019	5.34201	7.77019	9.71274	7.77019	7.77019	7.77019	7.77019	2.08824	5.34201	0.828727
T145	137Cs	348.266	348.266	348.266	114.376	348.266	348.266	348.266	348.266	348.266	348.266	241.107	46.2342		48.7573	522.399	592.052	171.564	383.093	522.399	522.399	522.399	522.399	48.7573	409.882	6.47278
	90Sr	4.85637	4.85637	4.85637	4.85637	4.85637	4.85637	4.85637	4.85637	4.85637	4.85637	4.85637	1.92727		2.08824	7.77019	5.34201	7.77019	9.71274	7.77019	7.77019	7.77019	7.77019	2.08824	5.34201	0.828727
T146	137Cs	348.266	348.266	348.266	114.376	348.266	348.266	348.266	348.266	348.266	348.266	241.107	46.2342		48.7573	522.399	592.052	171.564	383.093	522.399	522.399	522.399	522.399	48.7573	409.882	6.47278
	90Sr	4.85637	4.85637	4.85637	4.85637	4.85637	4.85637	4.85637	4.85637	4.85637	4.85637	4.85637	1.92727		2.08824	7.77019	5.34201	7.77019	9.71274	7.77019	7.77019	7.77019	7.77019	2.08824	5.34201	0.828727
T147	137Cs	348.266	348.266	348.266	114.376	348.266	348.266	348.266	348.266	348.266	348.266	235.537	46.2342		48.7573	522.399	592.052	171.564	383.093	522.399	522.399	522.399	522.399	48.7573	400.414	6.47278
	90Sr	4.85637	4.85637	4.85637	4.85637	4.85637	4.85637	4.85637	4.85637	4.85637	4.85637	4.85637	1.92727		2.08824	7.77019	5.34201	7.77019	9.71274	7.77019	7.77019	7.77019	7.77019	2.08824	5.34201	0.828727
T148	137Cs	348.266	348.266	348.266	114.376	348.266	348.266	348.266	348.266	348.266	348.266	235.537	46.2342		48.7573	522.399	592.052	171.564	383.093	522.399	522.399	522.399	522.399	48.7573	400.414	6.47278
	90Sr	4.85637	4.85637	4.85637	4.85637	4.85637	4.85637	4.85637	4.85637	4.85637	4.85637	4.85637	1.82487		2.08824	7.77019	5.34201	7.77019	9.71274	7.77019	7.77019	7.77019	7.77019	2.08824	5.34201	0.784693
T149	137Cs	235.537	235.537	235.537	114.376	235.537	235.537	235.537	235.537	235.537	235.537	235.537	46.2342		32.9752	353.306	400.414	171.564	259.091	353.306	353.306	353.306	353.306	32.9752	400.414	6.47278
	90Sr	4.85637	4.85637	4.85637	4.85637	4.85637	4.85637	4.85637	4.85637	4.85637	4.85637	4.85637	1.82487		2.08824	7.77019	5.34201	7.77019	9.71274	7.77019	7.77019	7.77019	7.77019	2.08824	5.34201	0.784693
T150	137Cs	235.537	235.537	235.537	114.376	235.537	235.537	235.537	235.537	235.537	235.537	235.537	46.2342		32.9752	353.306	400.414	171.564	259.091	353.306	353.306	353.306	353.306	32.9752	400.414	6.47278
	90Sr	4.85637	4.85637	4.85637	4.85637	4.85637	4.85637	4.85637	4.85637	4.85637	4.85637	4.85637	1.82487		2.08824	7.77019	5.34201	7.77019	9.71274	7.77019	7.77019	7.77019	7.77019	2.08824	5.34201	0.784693
T151	137Cs	235.537	235.537	235.537	114.376	235.537	235.537	235.537	235.537	235.537	235.537	235.537	46.2342		32.9752	353.306	400.414	171.564	259.091	353.306	353.306	353.306	353.306	32.9752	400.414	6.47278
	90Sr	4.85637	4.85637	4.85637	4.85637	4.85637	4.85637	4.85637	4.85637	4.85637	4.85637	4.85637	1.82487		2.08824	7.77019	5.34201	7.77019	9.71274	7.77019	7.77019	7.77019	7.77019	2.08824	5.34201	0.784693
T152	137Cs	235.537	235.537	235.537	114.376	235.537	235.537	235.537	235.537	235.537	235.537	235.537	46.2342		32.9752	353.306	400.414	171.564	259.091	353.306	353.306	353.306	353.306	32.9752	400.414	6.47278
	90Sr	4.85637	4.85637	4.85637	4.85637	4.85637	4.85637	4.85637	4.85637	4.85637	4.85637	4.85637	1.82487		2.08824	7.77019	5.34201	7.77019	9.71274	7.77019	7.77019	7.77019	7.77019	2.08824	5.34201	0.784693
T153	137Cs	235.537	235.537	235.537	114.376	235.537	235.537	235.537	235.537	235.537	235.537	235.537	46.2342		32.9752	353.306	400.414	171.564	259.091	353.306	353.306	353.306	353.306	32.9752	400.414	6.47278
	90Sr	4.85637	4.85637	4.85637	4.85637	4.85637	4.85637	4.85637	4.85637	4.85637	4.85637	4.85637	1.82487		2.08824	7.77019	5.34201	7.77019	9.71274	7.77019	7.77019	7.77019	7.77019	2.08824	5.34201	0.784693
T154	137Cs	348.266	348.266	348.266	114.376	348.266	348.266	348.266	348.266	348.266	348.266	235.537	46.2342		48.7573	522.399	592.052	171.564	383.093	522.399	522.399	522.399	522.399	48.7573	400.414	6.47278
	90Sr	4.85637	4.85637	4.85637	4.85637	4.85637	4.85637	4.85637	4.85637	4.85637	4.85637	4.85637	1.82487		2.08824	7.77019	5.34201	7.77019	9.71274	7.77019	7.77019	7.77019	7.77019	2.08824	5.34201	0.784693
T155	137Cs	348.266	348.266	348.266	114.376	348.266	348.266	348.266	348.266	348.266	348.266	235.537	46.2342		48.7573	522.399	592.052	171.564	383.093	522.399	522.399	522.399	522.399	48.7573	400.414	6.47278
	90Sr	4.85637	4.85637	4.85637	4.85637	4.85637	4.85637	4.85637	4.85637	4.85637	4.85637	4.85637	1.82487		2.08824	7.77019	5.34201	7.77019	9.71274	7.77019	7.77019	7.77019	7.77019	2.08824	5.34201	0.784693
T156	137Cs	348.266	348.266	348.266	114.376	348.266	348.266	348.266	348.266	348.266	348.266	241.107	46.2342		48.7573	522.399	592.052	171.564	383.093	522.399	522.399	522.399	522.399	48.7573	409.882	6.47278
	90Sr	4.85637	4.85637	4.85637	4.85637	4.85637	4.85637	4.85637	4.85637	4.85637	4.85637	4.85637	1.82487		2.08824	7.77019	5.34201	7.77019	9.71274	7.77019	7.77019	7.77019	7.77019	2.08824	5.34201	0.784693
T157	137Cs	348.266	348.266	348.266	114.376	348.266	348.266	348.266	348.266	348.266	348.266	241.107	46.2342		48.7573	522.399	592.052	171.564	383.093	522.399	522.399	522.399	522.399	48.7573	409.882	6.47278
	90Sr	4.85637	4.85637	4.85637	4.85637	4.85637	4.85637	4.85637	4.85637	4.85637	4.85637	4.85637	1.82487		2.08824	7.77019	5.34201	7.77019	9.71274	7.77019	7.77019	7.77019	7.77019	2.08824	5.34201	0.784693
T158	137Cs	348.266	348.266	348.266	114.376	348.266	348.266	348.266	348.266	348.266	348.266	241.107	46.2342		48.7573	522.399	592.052	171.564	383.093	522.399	522.399	522.399	522.399	48.7573	409.882	6.47278
	90Sr	4.85637	4.85637	4.85637	4.85637	4.85637	4.85637	4.85637	4.85637	4.85637	4.85637	4.85637	1.82487		2.08824	7.77019	5.34201	7.77019	9.71274	7.77019	7.77019	7.77019	7.77019	2.08824	5.34201	0.784693
T159	137Cs	348.266	348.266	348.266	114.376	348.266	348.266	348.266	348.266	348.266	348.266	241.107	46.2342		48.7573	522.399	592.052	171.564	383.093	522.399	522.399	522.399	522.399	48.7573	409.882	6.47278
	90Sr	4.85637	4.85637	4.85637	4.85637	4.85637	4.85637	4.85637	4.85637	4.85637	4.85637	4.85637	1.82487		2.08824	7.77019	5.34201	7.77019	9.71274	7.77019	7.77019	7.77019	7.77019	2.08824	5.34201	0.784693
T160	137Cs	348.266	348.266	348.266	114.376	348.266	348.266	348.266	348.266	348.266	348.266	241.107	46.2342		48.7573	522.399	592.052	171.564	383.093	522.399	522.399	522.399	522.399	48.7573	409.882	6.47278
	90Sr	4.85637	4.85637	4.85637	4.85637	4.85637	4.85637	4.85637	4.85637	4.85637	4.85637	4.85637	1.92727		2.08824	7.77019	5.34201	7.77019	9.71274	7.77019	7.77019	7.77019	7.77019	2.08824	5.34201	0.828727
T161	137Cs	348.266	348.266	348.266	114.376	348.266	348.266	348.266	348.266	348.266	348.266	241.107	46.2342		48.7573	522.399	592.052	171.564	383.093	522.399	522.399	522.399	522.399	48.7573	409.882	6.47278
	90Sr	4.85637	4.85637	4.85637	4.85637	4.85637	4.85637	4.85637	4.85637	4.85637	4.85637	4.85637	1.92727		2.08824	7.77019	5.34201	7.77019	9.71274	7.77019	7.77019	7.77019	7.77019	2.08824	5.34201	0.828727

## Sheet: DCC int
		fox	hare	marten	moose	mouse	przewalski's horse	red deer	roe deer	squirrel	stoat	wild boar	wolf
137Cs+		0.000194283	0.000189548	0.000173765	0.000306367	0.000139742	0.000293346	0.000267303	0.00022311	0.000160722	0.000154014	0.000269671	0.000240472
90Sr+		0.000600833	0.000596667	0.0005925	0.000605417	0.000545	0.000605417	0.000605417	0.000600833	0.000587917	0.000579583	0.000605417	0.000605417

## Sheet: DCC on soil (G)
		fox	hare	marten	moose	mouse	przewalski's horse	red deer	roe deer	squirrel	stoat	wild boar	wolf
	OF	0	0.5	1	0.5	0.25	0.25	0.25	0.25	0.25	0.5	0.25	0
137Cs			8.2305e-05	8.79246e-05	2.4675e-05	7.43646e-05	2.57878e-05	3.36907e-05	5.13975e-05	7.54375e-05	9.33354e-05	3.32546e-05
90Sr			7.01625e-06	9.94083e-06	4.19375e-07	4.06125e-05	6.7075e-07	1.00658e-06	3.08125e-06	1.42e-05	1.83792e-05	9.42125e-07

## Sheet: DCC in soil
		fox	hare	marten	moose	mouse	przewalski's horse	red deer	roe deer	squirrel	stoat	wild boar	wolf
	OF	0.5	0.5	0	0	0.75	0	0	0	0	0.5	0.25	0.25
137Cs		3.16456e-07	5.81225e-05			5.44525e-05					4.85338e-05	3.17943e-05	1.2254e-12
90Sr		1.03807e-09	3.59e-06			2.83756e-08					2.66672e-08	9.20875e-07	1.15e-12

## Sheet: DCC stand
		fox	hare	marten	moose	mouse	przewalski's horse	red deer	roe deer	squirrel	stoat	wild boar	wolf
	OF	0.5	0	0	0.5	0	0.75	0.75	0.75	0.75	0	0.5	0.75
137Cs		3.71303e-05			1.15043e-12		3.31156e-11	5.40579e-06	2.56874e-05	3.57098e-05		2.45825e-05	9.91446e-05
90Sr		2.22506e-08			1.69641e-09		4.87557e-09	1.02506e-08	1.83756e-08	2.25422e-08		1.58756e-08	3.24208e-06

## Sheet: IDRmax
		fox	hare	marten	moose	mouse	przewalski's horse	red deer	roe deer	squirrel	stoat	wild boar	wolf
transect	RN
T1	137Cs	0.810044	8.46752	8.79744	27.2483	0.546236	13.1044	11.941	1.18924	0.856692	0.0766208	13.653	17.3973
	90Sr	4.22654	15.6176	10.6621	90.7226	17.8316	15.8466	15.8466	15.7267	15.3886	4.07706	10.8946	126.727
T2	137Cs	0.0462791	0.483762	0.502611	1.34348	0.251587	1.02519	0.682208	0.569418	0.394578	0.0352903	1.06811	1.00262
	90Sr	0.00715788	0.0264493	0.0180569	0.0765273	0.0301987	0.0360039	0.0268371	0.026634	0.0260614	0.00690472	0.0247527	4.25879
T3	137Cs	0.0462791	0.483762	0.502611	1.34348	0.251587	0.748673	0.682208	0.547744	0.394578	0.0352903	1.06811	1.00262
	90Sr	0.00715788	0.0264493	0.0180569	0.0765273	0.0301987	0.0268371	0.0268371	0.026634	0.0260614	0.00690472	0.0247527	4.25879
T4	137Cs	0.203879	1.56374	1.62467	85.9364	0.845424	3.29823	3.00542	1.84062	1.32592	0.118588	14.3731	17.3973
	90Sr	0.0317831	0.0822284	0.0561373	57.1246	0.0938851	0.119165	0.119165	0.0828026	0.0810225	0.0214662	0.270441	126.727
T5	137Cs	0.810044	8.46752	8.79744	27.2483	0.546236	13.1044	11.941	1.18924	0.856692	0.0766208	13.653	17.3973
	90Sr	4.22654	15.6176	10.6621	90.7226	17.8316	15.8466	15.8466	15.7267	15.3886	4.07706	10.8946	126.727
T6	137Cs	0.561253	5.86687	6.09546	237.478	3.17188	9.07959	8.27353	6.90566	4.97463	0.444921	9.45971	17.3973
	90Sr	2.69637	9.96344	6.80203	471.542	11.3759	10.1096	10.1096	10.033	9.81733	2.60101	6.95032	126.727
T7	137Cs	0.0462791	0.483762	0.502611	1.34348	0.251587	1.02519	0.682208	0.569418	0.394578	0.0352903	1.06811	1.00262
	90Sr	0.00715788	0.0264493	0.0180569	0.0765273	0.0301987	0.0360039	0.0268371	0.026634	0.0260614	0.00690472	0.0247527	4.25879
T8	137Cs	0.795173	1.39795	1.45242	237.478	0.75579	12.8638	1.9714	1.64547	1.18535	0.106015	13.4023	17.3973
	90Sr	0.0166853	0.0616544	0.0420914	471.542	0.0703945	0.0625585	0.0625585	0.0620849	0.0607502	0.0160952	0.043009	126.727
T9	137Cs	14.0557	7.43256	7.72216	237.478	4.01836	227.384	207.198	8.74858	6.30221	0.563657	236.904	17.3973
	90Sr	125.767	74.6981	50.9963	471.542	85.2872	471.542	267.888	75.2197	73.6026	19.5003	324.185	126.727
T10	137Cs	0.00888168	0.0928416	0.096459	0.621078	0.0501941	0.143682	0.130926	0.10928	0.0787222	0.00704075	0.300819	0.383504
	90Sr	0.00150898	0.00557589	0.00380665	0.0854188	0.00636633	0.00565766	0.00565766	0.00561483	0.00549412	0.00145562	0.0587254	0.174149
T11	137Cs	0.00958984	0.100244	0.10415	0.25204	0.0541962	0.155138	0.141365	0.117993	0.0849989	0.00760213	0.161633	0.563225
	90Sr	0.0569372	0.21039	0.143633	0.213476	0.240215	0.213476	0.213476	0.211859	0.207305	0.0549235	0.146764	0.0573715
T12	137Cs	0.203879	1.56374	1.62467	85.9364	0.845424	3.29823	2.2052	1.84062	1.32592	0.118588	14.3731	17.3973
	90Sr	0.0317831	0.0822284	0.0561373	57.1246	0.0938851	0.119165	0.0834343	0.0828026	0.0810225	0.0214662	0.270441	126.727
T13	137Cs	5.08636	53.1686	55.2402	237.478	28.7452	82.2839	74.979	62.5827	45.0827	4.0321	187.533	17.3973
	90Sr	15.236	0.393238	0.268463	471.542	0.448983	57.1246	57.1246	0.395984	0.387471	0.102657	324.185	126.727
T14	137Cs	14.0557	41.5513	43.1703	237.478	4.01836	227.384	207.198	8.74858	6.30221	0.563657	236.904	17.3973
	90Sr	125.767	74.6981	50.9963	471.542	85.2872	471.542	471.542	75.2197	73.6026	19.5003	324.185	126.727
T15	137Cs	0.133735	1.39795	1.45242	237.478	0.75579	12.8638	1.9714	1.64547	1.18535	0.106015	13.4023	17.3973
	90Sr	0.0166853	0.0616544	0.0420914	471.542	0.0703945	0.0625585	0.0625585	0.0620849	0.0607502	0.0160952	0.043009	126.727
T16	137Cs	0.561253	5.86687	6.09546	237.478	3.17188	9.07959	8.27353	6.90566	4.97463	0.444921	9.45971	17.3973
	90Sr	2.69637	9.96344	6.80203	471.542	11.3759	10.1096	10.1096	10.033	9.81733	2.60101	6.95032	126.727
T17	137Cs	0.160044	1.67296	1.73814	2.70401	0.904473	2.58908	2.35923	1.96918	1.41854	0.126871	2.69747	17.3973
	90Sr	0.262746	0.970879	0.662818	1.98941	0.0808617	0.985116	0.985116	0.977658	0.0697834	0.0184885	0.677267	126.727
T18	137Cs	0.160044	1.67296	1.73814	2.70401	0.560347	2.58908	2.35923	1.96918	0.878823	0.0786002	2.69747	17.3973
	90Sr	0.262746	0.970879	0.662818	1.98941	1.10851	0.985116	0.985116	0.977658	0.956641	0.253453	0.677267	126.727
T19	137Cs	0.160044	1.67296	1.73814	2.70401	0.560347	2.58908	2.35923	1.96918	0.878823	0.0786002	2.69747	17.3973
	90Sr	0.262746	0.970879	0.662818	1.98941	1.10851	0.985116	0.985116	0.977658	0.956641	0.253453	0.677267	126.727
T20	137Cs	0.160044	1.67296	1.73814	2.70401	0.560347	2.58908	2.35923	1.21996	0.878823	0.0786002	2.69747	17.3973
	90Sr	0.262746	0.970879	0.662818	1.98941	1.10851	0.985116	0.985116	0.977658	0.956641	0.253453	0.677267	126.727
T21	137Cs	0.160044	1.67296	1.73814	7.84417	0.560347	2.58908	2.35923	1.21996	0.878823	0.0786002	2.69747	17.3973
	90Sr	0.262746	0.970879	0.662818	1.98941	1.10851	0.985116	0.985116	0.977658	0.956641	0.253453	0.677267	126.727
T22	137Cs	0.160044	1.03645	1.07683	7.84417	0.560347	2.58908	2.35923	1.21996	0.878823	0.0786002	2.69747	17.3973
	90Sr	0.262746	0.970879	0.662818	1.98941	1.10851	0.985116	0.985116	0.977658	0.956641	0.253453	0.677267	126.727
T23	137Cs	0.160044	1.03645	1.07683	7.84417	0.560347	2.58908	2.35923	1.21996	0.878823	0.0786002	2.69747	17.3973
	90Sr	0.262746	0.970879	0.662818	1.98941	1.10851	0.985116	0.985116	0.977658	0.956641	0.253453	0.677267	126.727
T24	137Cs	0.160044	1.03645	1.07683	7.84417	0.560347	2.58908	2.35923	1.21996	0.878823	0.0786002	2.69747	17.3973
	90Sr	0.262746	0.970879	0.662818	1.98941	1.10851	0.985116	0.985116	0.977658	0.956641	0.253453	0.677267	126.727
T25	137Cs	0.160044	1.03645	1.07683	7.84417	0.560347	2.58908	2.35923	1.21996	0.878823	0.0786002	2.69747	17.3973
	90Sr	0.262746	0.970879	0.662818	1.98941	1.10851	0.985116	0.985116	0.977658	0.956641	0.253453	0.677267	126.727
T26	137Cs	0.160044	1.03645	1.07683	7.84417	0.560347	2.58908	2.35923	1.21996	0.878823	0.0786002	2.69747	17.3973
	90Sr	0.262746	0.970879	0.662818	1.98941	1.10851	0.985116	0.985116	0.977658	0.956641	0.253453	0.677267	126.727
T27	137Cs	0.160044	1.03645	1.07683	7.84417	0.560347	2.58908	2.35923	1.21996	0.878823	0.0786002	2.69747	17.3973
	90Sr	0.262746	0.970879	0.662818	1.98941	1.10851	0.985116	0.985116	0.977658	0.956641	0.253453	0.677267	126.727
T28	137Cs	0.160044	1.03645	1.07683	7.84417	0.560347	2.58908	2.35923	1.21996	0.878823	0.0786002	2.69747	17.3973
	90Sr	0.262746	0.970879	0.662818	1.98941	1.10851	0.985116	0.985116	0.977658	0.956641	0.253453	0.677267	126.727
T29	137Cs	0.160044	1.03645	1.07683	7.84417	0.560347	2.58908	2.35923	1.21996	0.878823	0.0786002	2.69747	17.3973
	90Sr	0.262746	0.970879	0.662818	1.98941	1.10851	0.985116	0.985116	0.977658	0.956641	0.253453	0.677267	126.727
T30	137Cs	0.160044	1.03645	1.07683	7.84417	0.560347	2.58908	2.35923	1.21996	0.878823	0.0786002	2.69747	17.3973
	90Sr	0.262746	0.970879	0.662818	1.98941	1.10851	0.985116	0.985116	0.977658	0.956641	0.253453	0.677267	126.727
T31	137Cs	0.160044	1.03645	1.07683	7.84417	0.287715	2.58908	2.35923	1.21996	0.45124	0.040358	2.69747	17.3973
	90Sr	0.262746	0.970879	0.662818	1.98941	0.0338982	0.985116	0.985116	0.977658	0.0292541	0.00775059	0.677267	126.727
T32	137Cs	0.160044	1.03645	1.07683	7.84417	0.287715	2.58908	1.46161	1.21996	0.45124	0.040358	2.69747	17.3973
	90Sr	0.262746	0.970879	0.662818	1.98941	0.0338982	0.985116	0.985116	0.977658	0.0292541	0.00775059	0.677267	126.727
T33	137Cs	0.160044	1.03645	1.07683	7.84417	0.287715	2.58908	1.46161	0.626401	0.45124	0.040358	2.69747	17.3973
	90Sr	0.262746	0.970879	0.662818	1.98941	0.0338982	0.985116	0.985116	0.0298968	0.0292541	0.00775059	0.677267	126.727
T34	137Cs	0.0991515	1.03645	1.07683	29.1163	0.287715	2.58908	1.46161	0.626401	0.45124	0.040358	2.69747	17.3973
	90Sr	0.262746	0.970879	0.662818	1.98941	0.0338982	0.985116	0.985116	0.0298968	0.0292541	0.00775059	0.677267	126.727
T35	137Cs	0.0991515	0.532173	0.552908	29.1163	0.287715	2.58908	1.46161	0.626401	0.45124	0.040358	2.69747	17.3973
	90Sr	0.262746	0.0296894	0.020269	1.98941	0.0338982	0.985116	0.985116	0.0298968	0.0292541	0.00775059	0.677267	126.727
T36	137Cs	0.0991515	0.532173	0.552908	29.1163	0.287715	2.58908	1.46161	0.626401	0.45124	0.040358	2.69747	17.3973
	90Sr	0.262746	0.0296894	0.020269	1.98941	0.0338982	0.985116	0.985116	0.0298968	0.0292541	0.00775059	0.677267	126.727
T37	137Cs	0.60581	4.64325	4.82416	11.9931	2.51033	11.4833	8.93036	5.46538	3.9371	0.352126	11.9641	0.878595
	90Sr	0.0752208	0.27795	0.189756	1.01859	0.317353	0.391558	0.282026	0.279891	0.273874	0.0725604	0.269196	0.273745
T38	137Cs	0.60581	4.64325	4.82416	11.9931	2.51033	11.4833	8.93036	5.46538	3.9371	0.352126	11.9641	0.878595
	90Sr	0.0752208	0.27795	0.189756	1.01859	0.317353	0.391558	0.282026	0.279891	0.273874	0.0725604	0.269196	0.273745
T39	137Cs	0.70984	7.42007	7.70918	11.9931	4.0116	11.4833	10.4639	8.73388	6.29162	0.56271	11.9641	0.878595
	90Sr	0.104435	0.385899	0.263453	0.391558	0.440604	0.391558	0.391558	0.388594	0.38024	0.100741	0.269196	0.273745
T40	137Cs	0.60581	4.64325	4.82416	11.9931	2.51033	9.80041	8.93036	5.46538	3.9371	0.352126	11.9641	0.878595
	90Sr	0.0752208	0.27795	0.189756	1.01859	0.317353	0.282026	0.282026	0.279891	0.273874	0.0725604	0.269196	0.273745
T41	137Cs	0.70984	4.64325	4.82416	11.9931	2.51033	11.4833	6.54796	5.46538	3.9371	0.352126	11.9641	0.878595
	90Sr	0.104435	0.27795	0.189756	1.01859	0.317353	0.391558	0.282026	0.279891	0.273874	0.0725604	0.269196	0.273745
T42	137Cs	0.60581	6.33263	6.57937	11.9931	3.42369	9.80041	8.93036	7.4539	5.36956	0.480243	11.9641	0.878595
	90Sr	0.0752208	0.125556	0.085717	1.01859	0.143355	0.282026	0.282026	0.126433	0.123715	0.0327771	0.269196	0.273745
T43	137Cs	0.60581	6.33263	6.57937	11.9931	3.42369	9.80041	8.93036	7.4539	5.36956	0.480243	11.9641	0.878595
	90Sr	0.0752208	0.125556	0.085717	1.01859	0.143355	0.282026	0.282026	0.126433	0.123715	0.0327771	0.269196	0.273745
T44	137Cs	0.60581	6.33263	6.57937	11.9931	3.42369	9.80041	8.93036	7.4539	5.36956	0.480243	11.9641	0.878595
	90Sr	0.0752208	0.125556	0.085717	1.01859	0.143355	0.282026	0.282026	0.126433	0.123715	0.0327771	0.269196	0.273745
T45	137Cs	0.60581	6.33263	6.57937	11.9931	3.42369	9.80041	8.93036	7.4539	5.36956	0.480243	11.9641	0.878595
	90Sr	0.0752208	0.125556	0.085717	1.01859	0.143355	0.282026	0.282026	0.126433	0.123715	0.0327771	0.269196	0.273745
T46	137Cs	0.60581	6.33263	6.57937	11.9931	3.42369	9.80041	8.93036	7.4539	5.36956	0.480243	11.9641	0.878595
	90Sr	0.0752208	0.125556	0.085717	1.01859	0.143355	0.282026	0.282026	0.126433	0.123715	0.0327771	0.269196	0.273745
T47	137Cs	0.60581	6.33263	6.57937	11.9931	3.42369	9.80041	8.93036	7.4539	5.36956	0.480243	11.9641	0.878595
	90Sr	0.0752208	0.125556	0.085717	1.01859	0.143355	0.282026	0.167207	0.126433	0.123715	0.0327771	0.269196	0.273745
T48	137Cs	0.60581	6.33263	6.57937	11.9931	3.42369	9.80041	8.93036	7.4539	5.36956	0.480243	11.9641	0.878595
	90Sr	0.0752208	0.125556	0.085717	1.01859	0.143355	0.282026	0.167207	0.126433	0.123715	0.0327771	0.269196	0.273745
T49	137Cs	0.60581	6.33263	6.57937	11.9931	3.42369	9.80041	8.93036	7.4539	5.36956	0.480243	11.9641	0.878595
	90Sr	0.0445967	0.125556	0.085717	1.01859	0.143355	0.282026	0.167207	0.126433	0.123715	0.0327771	0.269196	0.273745
T50	137Cs	0.60581	6.33263	6.57937	11.9931	3.42369	9.80041	8.93036	7.4539	5.36956	0.480243	11.9641	0.878595
	90Sr	0.0445967	0.125556	0.085717	1.01859	0.143355	0.167207	0.167207	0.126433	0.123715	0.0327771	0.269196	0.273745
T51	137Cs	0.60581	6.33263	6.57937	11.9931	3.42369	9.80041	8.93036	7.4539	5.36956	0.480243	11.9641	0.878595
	90Sr	0.0445967	0.125556	0.085717	1.01859	0.143355	0.167207	0.167207	0.126433	0.123715	0.0327771	0.269196	0.273745
T52	137Cs	0.60581	6.33263	6.57937	11.9931	3.42369	9.80041	8.93036	7.4539	5.36956	0.480243	10.2107	0.878595
	90Sr	0.0445967	0.125556	0.085717	1.01859	0.143355	0.167207	0.167207	0.126433	0.123715	0.0327771	0.193893	0.273745
T53	137Cs	0.60581	6.33263	6.57937	11.9931	3.42369	9.80041	8.93036	7.4539	5.36956	0.480243	10.2107	0.878595
	90Sr	0.0445967	0.125556	0.085717	1.01859	0.143355	0.167207	0.167207	0.126433	0.123715	0.0327771	0.193893	0.273745
T54	137Cs	0.60581	6.33263	6.57937	11.9931	3.42369	9.80041	8.93036	7.4539	5.36956	0.480243	10.2107	0.878595
	90Sr	0.0445967	0.125556	0.085717	1.01859	0.143355	0.167207	0.167207	0.126433	0.123715	0.0327771	0.193893	0.273745
T55	137Cs	0.60581	6.33263	6.57937	11.9931	3.42369	9.80041	8.93036	7.4539	5.36956	0.480243	10.2107	0.878595
	90Sr	0.0445967	0.125556	0.085717	1.01859	0.143355	0.167207	0.167207	0.126433	0.123715	0.0327771	0.193893	0.273745
T56	137Cs	0.60581	6.33263	6.57937	11.9931	3.42369	9.80041	8.93036	7.4539	5.36956	0.480243	10.2107	0.878595
	90Sr	0.0445967	0.125556	0.085717	1.01859	0.143355	0.167207	0.167207	0.126433	0.123715	0.0327771	0.193893	0.273745
T57	137Cs	0.0286605	0.299593	0.311266	11.9931	0.161973	0.463651	0.42249	0.352639	0.254031	0.02272	11.9641	0.878595
	90Sr	0.00390188	0.0144179	0.00984311	0.391558	0.0164618	0.0146294	0.0146294	0.0145186	0.0142065	0.00376388	0.269196	0.273745
T58	137Cs	0.429805	4.49282	4.66787	7.26174	2.42901	6.9531	6.33582	5.28832	3.80954	0.340718	7.2442	0.878595
	90Sr	0.104435	0.385899	0.263453	0.391558	0.440604	0.391558	0.391558	0.388594	0.38024	0.100741	0.269196	0.273745
T59	137Cs	0.429805	4.49282	4.66787	7.26174	2.42901	6.9531	6.33582	5.28832	3.80954	0.340718	7.2442	0.878595
	90Sr	0.104435	0.385899	0.263453	0.391558	0.440604	0.391558	0.391558	0.388594	0.38024	0.100741	0.269196	0.273745
T60	137Cs	0.429805	4.49282	4.66787	7.26174	2.42901	6.9531	6.33582	5.28832	3.80954	0.340718	7.2442	0.878595
	90Sr	0.104435	0.385899	0.263453	0.391558	0.440604	0.391558	0.391558	0.388594	0.38024	0.100741	0.269196	0.273745
T61	137Cs	0.429805	4.49282	4.66787	7.26174	2.42901	6.9531	6.33582	5.28832	3.80954	0.340718	7.2442	0.878595
	90Sr	0.104435	0.385899	0.263453	0.391558	0.440604	0.391558	0.391558	0.388594	0.38024	0.100741	0.269196	0.273745
T62	137Cs	0.429805	4.49282	4.66787	7.26174	2.42901	6.9531	6.33582	5.28832	3.80954	0.340718	7.2442	0.878595
	90Sr	0.104435	0.385899	0.263453	0.391558	0.440604	0.391558	0.391558	0.388594	0.38024	0.100741	0.269196	0.273745
T63	137Cs	0.429805	4.49282	4.66787	7.26174	2.42901	6.9531	6.33582	5.28832	3.80954	0.340718	7.2442	0.878595
	90Sr	0.104435	0.385899	0.263453	0.391558	0.440604	0.391558	0.391558	0.388594	0.38024	0.100741	0.269196	0.273745
T64	137Cs	0.429805	4.49282	4.66787	7.26174	2.42901	6.9531	6.33582	5.28832	3.80954	0.340718	7.2442	0.878595
	90Sr	0.104435	0.385899	0.263453	0.391558	0.440604	0.391558	0.391558	0.388594	0.38024	0.100741	0.269196	0.273745
T65	137Cs	0.429805	4.49282	4.66787	7.26174	2.42901	6.9531	6.33582	5.28832	3.80954	0.340718	7.2442	0.878595
	90Sr	0.104435	0.385899	0.263453	0.391558	0.440604	0.391558	0.391558	0.388594	0.38024	0.100741	0.269196	0.273745
T66	137Cs	0.429805	4.49282	4.66787	7.26174	2.42901	6.9531	6.33582	5.28832	3.80954	0.340718	7.2442	0.878595
	90Sr	0.104435	0.385899	0.263453	0.391558	0.440604	0.391558	0.391558	0.388594	0.38024	0.100741	0.269196	0.273745
T67	137Cs	0.429805	4.49282	4.66787	7.26174	2.42901	6.9531	6.33582	5.28832	3.80954	0.340718	7.2442	0.878595
	90Sr	0.104435	0.385899	0.263453	0.391558	0.440604	0.391558	0.391558	0.388594	0.38024	0.100741	0.269196	0.273745
T68	137Cs	0.429805	4.49282	4.66787	7.26174	2.42901	6.9531	6.33582	5.28832	3.80954	0.340718	7.2442	0.878595
	90Sr	0.104435	0.385899	0.263453	0.391558	0.440604	0.391558	0.391558	0.388594	0.38024	0.100741	0.269196	0.273745
T69	137Cs	0.429805	4.49282	4.66787	11.9931	2.42901	6.9531	6.33582	5.28832	3.80954	0.340718	7.2442	0.878595
	90Sr	0.104435	0.385899	0.263453	0.391558	0.440604	0.391558	0.391558	0.388594	0.38024	0.100741	0.269196	0.273745
T70	137Cs	0.429805	4.49282	4.66787	11.9931	2.42901	6.9531	6.33582	5.28832	3.80954	0.340718	7.2442	0.878595
	90Sr	0.104435	0.385899	0.263453	0.391558	0.440604	0.391558	0.391558	0.388594	0.38024	0.100741	0.269196	0.273745
T71	137Cs	0.429805	4.49282	4.66787	11.9931	2.42901	6.9531	6.33582	5.28832	3.80954	0.340718	7.2442	0.878595
	90Sr	0.104435	0.385899	0.263453	0.391558	0.440604	0.391558	0.391558	0.388594	0.38024	0.100741	0.269196	0.273745
T72	137Cs	0.429805	4.49282	4.66787	11.9931	2.42901	6.9531	6.33582	5.28832	3.80954	0.340718	7.2442	0.878595
	90Sr	0.104435	0.385899	0.263453	0.391558	0.440604	0.391558	0.391558	0.388594	0.38024	0.100741	0.269196	0.273745
T73	137Cs	0.429805	4.49282	4.66787	11.9931	2.42901	6.9531	6.33582	5.28832	3.80954	0.340718	7.2442	0.878595
	90Sr	0.104435	0.385899	0.263453	0.391558	0.440604	0.391558	0.391558	0.388594	0.38024	0.100741	0.269196	0.273745
T74	137Cs	0.429805	4.49282	4.66787	11.9931	2.42901	6.9531	6.33582	5.28832	3.80954	0.340718	7.2442	0.878595
	90Sr	0.104435	0.385899	0.263453	0.391558	0.440604	0.391558	0.391558	0.388594	0.38024	0.100741	0.269196	0.273745
T75	137Cs	0.429805	4.49282	4.66787	11.9931	2.42901	6.9531	6.33582	5.28832	3.80954	0.340718	7.2442	0.878595
	90Sr	0.104435	0.385899	0.263453	0.391558	0.440604	0.391558	0.391558	0.388594	0.38024	0.100741	0.269196	0.273745
T76	137Cs	0.429805	4.49282	4.66787	11.9931	2.42901	6.9531	6.33582	5.28832	3.80954	0.340718	7.2442	0.878595
	90Sr	0.0227795	0.084173	0.0574648	0.391558	0.0961053	0.0854073	0.0854073	0.0847608	0.0829386	0.0219738	0.0587175	0.273745
T77	137Cs	14.0557	7.43256	7.72216	237.478	4.01836	227.384	207.198	8.74858	6.30221	0.563657	236.904	17.3973
	90Sr	125.767	74.6981	50.9963	471.542	85.2872	471.542	267.888	75.2197	73.6026	19.5003	324.185	126.727
T78	137Cs	14.0557	7.43256	7.72216	237.478	4.01836	227.384	207.198	8.74858	6.30221	0.563657	236.904	17.3973
	90Sr	125.767	74.6981	50.9963	471.542	85.2872	471.542	267.888	75.2197	73.6026	19.5003	324.185	126.727
T79	137Cs	14.0557	7.43256	7.72216	237.478	4.01836	227.384	207.198	8.74858	6.30221	0.563657	236.904	17.3973
	90Sr	125.767	74.6981	50.9963	471.542	85.2872	471.542	471.542	75.2197	73.6026	19.5003	324.185	126.727
T80	137Cs	14.0557	7.43256	7.72216	237.478	4.01836	227.384	207.198	8.74858	6.30221	0.563657	236.904	17.3973
	90Sr	125.767	74.6981	50.9963	471.542	85.2872	471.542	471.542	75.2197	73.6026	19.5003	324.185	126.727
T81	137Cs	14.0557	76.5817	79.5655	237.478	4.01836	227.384	207.198	8.74858	6.30221	0.563657	236.904	17.3973
	90Sr	125.767	137.631	93.9608	471.542	85.2872	471.542	471.542	75.2197	73.6026	19.5003	324.185	126.727
T82	137Cs	14.0557	146.927	152.651	237.478	4.01836	227.384	207.198	8.74858	6.30221	0.563657	236.904	17.3973
	90Sr	125.767	264.016	180.244	471.542	85.2872	471.542	471.542	75.2197	73.6026	19.5003	324.185	126.727
T83	137Cs	14.0557	146.927	152.651	237.478	22.4644	227.384	207.198	48.9085	35.2322	3.15109	236.904	17.3973
	90Sr	125.767	264.016	180.244	471.542	85.2872	471.542	471.542	75.2197	73.6026	19.5003	324.185	126.727
T84	137Cs	14.0557	146.927	152.651	237.478	22.4644	227.384	207.198	90.1413	35.2322	3.15109	236.904	17.3973
	90Sr	125.767	264.016	180.244	471.542	85.2872	471.542	471.542	138.592	73.6026	19.5003	324.185	126.727
T85	137Cs	14.0557	146.927	152.651	237.478	22.4644	227.384	207.198	172.942	35.2322	3.15109	236.904	17.3973
	90Sr	125.767	464.727	317.268	471.542	85.2872	471.542	471.542	265.86	73.6026	19.5003	324.185	126.727
T86	137Cs	14.0557	146.927	152.651	237.478	62.8805	227.384	207.198	172.942	98.619	8.82028	236.904	17.3973
	90Sr	125.767	464.727	317.268	471.542	530.606	471.542	471.542	467.972	457.911	121.319	324.185	126.727
T87	137Cs	14.0557	146.927	152.651	237.478	62.8805	227.384	207.198	172.942	98.619	8.82028	236.904	17.3973
	90Sr	125.767	464.727	317.268	471.542	530.606	471.542	471.542	467.972	457.911	121.319	324.185	126.727
T88	137Cs	14.0557	146.927	152.651	237.478	62.8805	227.384	207.198	172.942	98.619	8.82028	236.904	17.3973
	90Sr	125.767	464.727	317.268	471.542	530.606	471.542	471.542	467.972	457.911	121.319	324.185	126.727
T89	137Cs	14.0557	7.43256	7.72216	237.478	4.01836	227.384	207.198	8.74858	6.30221	0.563657	236.904	17.3973
	90Sr	125.767	0.222387	0.151823	471.542	0.253913	471.542	471.542	0.22394	0.219126	0.0580553	324.185	126.727
T90	137Cs	14.0557	7.43256	7.72216	237.478	4.01836	227.384	207.198	8.74858	6.30221	0.563657	236.904	17.3973
	90Sr	125.767	0.222387	0.151823	471.542	0.253913	471.542	471.542	0.22394	0.219126	0.0580553	324.185	126.727
T91	137Cs	0.336577	3.5183	3.65538	237.478	1.90214	11.5027	4.96155	4.14125	2.98323	0.266814	236.904	17.3973
	90Sr	0.0169246	0.0625387	0.0426951	471.542	0.0714042	0.0634558	0.0634558	0.0629754	0.0616216	0.0163261	324.185	126.727
T92	137Cs	14.0557	41.5513	43.1703	237.478	4.01836	227.384	207.198	8.74858	6.30221	0.563657	236.904	17.3973
	90Sr	125.767	74.6981	50.9963	471.542	0.253913	471.542	471.542	0.22394	0.219126	0.0580553	324.185	126.727
T93	137Cs	14.0557	76.5817	79.5655	237.478	4.01836	227.384	207.198	8.74858	6.30221	0.563657	236.904	17.3973
	90Sr	125.767	137.631	93.9608	471.542	0.253913	471.542	267.888	0.22394	0.219126	0.0580553	324.185	126.727
T94	137Cs	14.0557	146.927	152.651	237.478	4.01836	227.384	207.198	8.74858	6.30221	0.563657	236.904	17.3973
	90Sr	125.767	264.016	180.244	471.542	0.253913	471.542	471.542	0.22394	0.219126	0.0580553	324.185	126.727
T95	137Cs	14.0557	146.927	152.651	237.478	4.01836	227.384	207.198	172.942	6.30221	0.563657	236.904	17.3973
	90Sr	125.767	264.016	180.244	471.542	0.253913	471.542	471.542	265.86	0.219126	0.0580553	324.185	126.727
T96	137Cs	14.0557	146.927	152.651	237.478	4.01836	227.384	207.198	172.942	6.30221	0.563657	236.904	17.3973
	90Sr	125.767	264.016	180.244	471.542	0.253913	471.542	471.542	265.86	0.219126	0.0580553	324.185	126.727
T97	137Cs	14.0557	146.927	152.651	237.478	4.01836	227.384	207.198	172.942	6.30221	0.563657	236.904	17.3973
	90Sr	125.767	264.016	180.244	471.542	0.253913	471.542	471.542	265.86	0.219126	0.0580553	324.185	126.727
T98	137Cs	14.0557	146.927	152.651	237.478	4.01836	227.384	207.198	172.942	6.30221	11.1424	236.904	17.3973
	90Sr	125.767	264.016	180.244	471.542	0.253913	471.542	471.542	265.86	0.219126	68.9229	324.185	126.727
T99	137Cs	14.0557	146.927	152.651	237.478	0.0668853	227.384	207.198	172.942	124.582	11.1424	236.904	17.3973
	90Sr	125.767	264.016	180.244	471.542	0.253913	471.542	471.542	265.86	260.145	68.9229	324.185	126.727
T100	137Cs	14.0557	146.927	152.651	237.478	0.0668853	227.384	207.198	172.942	124.582	11.1424	236.904	17.3973
	90Sr	125.767	464.727	317.268	471.542	0.253913	471.542	471.542	265.86	260.145	68.9229	324.185	126.727
T101	137Cs	14.0557	146.927	152.651	237.478	0.0668853	227.384	207.198	172.942	124.582	11.1424	236.904	17.3973
	90Sr	125.767	464.727	317.268	471.542	0.253913	471.542	471.542	265.86	260.145	68.9229	324.185	126.727
T102	137Cs	14.0557	146.927	152.651	237.478	79.4348	227.384	207.198	172.942	124.582	11.1424	236.904	17.3973
	90Sr	125.767	464.727	317.268	471.542	301.443	471.542	471.542	467.972	260.145	68.9229	324.185	126.727
T103	137Cs	14.0557	146.927	152.651	237.478	79.4348	227.384	207.198	172.942	124.582	11.1424	236.904	17.3973
	90Sr	125.767	464.727	317.268	471.542	301.443	471.542	471.542	467.972	260.145	68.9229	324.185	126.727
T104	137Cs	14.0557	146.927	152.651	237.478	79.4348	227.384	207.198	172.942	124.582	11.1424	236.904	17.3973
	90Sr	125.767	464.727	317.268	471.542	301.443	471.542	471.542	467.972	260.145	68.9229	324.185	126.727
T105	137Cs	14.0557	146.927	152.651	237.478	22.4644	227.384	207.198	172.942	124.582	11.1424	236.904	17.3973
	90Sr	125.767	464.727	317.268	471.542	85.2872	471.542	471.542	467.972	260.145	68.9229	324.185	126.727
T106	137Cs	14.0557	146.927	152.651	237.478	22.4644	227.384	207.198	172.942	124.582	11.1424	236.904	17.3973
	90Sr	125.767	464.727	317.268	471.542	85.2872	471.542	471.542	467.972	260.145	68.9229	324.185	126.727
T107	137Cs	14.0557	146.927	152.651	237.478	22.4644	227.384	207.198	172.942	124.582	11.1424	236.904	17.3973
	90Sr	125.767	464.727	317.268	471.542	85.2872	471.542	471.542	265.86	260.145	68.9229	324.185	126.727
T108	137Cs	14.0557	146.927	152.651	237.478	0.0668853	227.384	207.198	172.942	124.582	11.1424	236.904	17.3973
	90Sr	125.767	464.727	317.268	471.542	0.253913	471.542	471.542	265.86	260.145	68.9229	324.185	126.727
T109	137Cs	14.0557	146.927	152.651	237.478	4.01836	227.384	207.198	172.942	6.30221	11.1424	236.904	17.3973
	90Sr	125.767	264.016	180.244	471.542	0.253913	471.542	471.542	265.86	0.219126	68.9229	324.185	126.727
T110	137Cs	14.0557	146.927	152.651	237.478	4.01836	227.384	207.198	172.942	6.30221	5.80766	236.904	17.3973
	90Sr	125.767	264.016	180.244	471.542	0.253913	471.542	471.542	265.86	0.219126	35.9294	324.185	126.727
T111	137Cs	14.0557	146.927	152.651	237.478	4.01836	227.384	207.198	172.942	6.30221	0.563657	236.904	17.3973
	90Sr	125.767	264.016	180.244	471.542	0.253913	471.542	471.542	265.86	0.219126	0.0580553	324.185	126.727
T112	137Cs	14.0557	146.927	152.651	237.478	4.01836	227.384	207.198	172.942	6.30221	0.563657	236.904	17.3973
	90Sr	125.767	264.016	180.244	471.542	85.2872	471.542	471.542	265.86	73.6026	19.5003	324.185	126.727
T113	137Cs	14.0557	7.43256	7.72216	237.478	4.01836	227.384	107.996	8.74858	6.30221	0.563657	236.904	17.3973
	90Sr	71.4499	74.6981	50.9963	471.542	85.2872	471.542	139.65	75.2197	73.6026	19.5003	324.185	126.727
T114	137Cs	14.0557	146.927	152.651	237.478	4.01836	227.384	207.198	8.74858	6.30221	0.563657	236.904	17.3973
	90Sr	125.767	264.016	180.244	471.542	85.2872	471.542	471.542	75.2197	73.6026	19.5003	324.185	126.727
T115	137Cs	14.0557	7.43256	7.72216	237.478	4.01836	227.384	207.198	8.74858	6.30221	0.563657	236.904	17.3973
	90Sr	125.767	74.6981	50.9963	471.542	85.2872	471.542	471.542	75.2197	73.6026	19.5003	324.185	126.727
T116	137Cs	14.0557	7.43256	7.72216	237.478	4.01836	227.384	207.198	8.74858	6.30221	0.563657	236.904	17.3973
	90Sr	125.767	74.6981	50.9963	471.542	85.2872	471.542	471.542	75.2197	73.6026	19.5003	324.185	126.727
T117	137Cs	14.0557	7.43256	7.72216	237.478	4.01836	227.384	207.198	8.74858	6.30221	0.563657	236.904	17.3973
	90Sr	125.767	74.6981	50.9963	471.542	85.2872	471.542	471.542	75.2197	73.6026	19.5003	324.185	126.727
T118	137Cs	14.0557	7.43256	7.72216	237.478	4.01836	227.384	207.198	8.74858	6.30221	0.563657	236.904	17.3973
	90Sr	125.767	74.6981	50.9963	471.542	85.2872	471.542	471.542	75.2197	73.6026	19.5003	324.185	126.727
T119	137Cs	14.0557	7.43256	7.72216	237.478	4.01836	227.384	207.198	8.74858	6.30221	0.563657	236.904	17.3973
	90Sr	125.767	0.222387	0.151823	471.542	0.253913	471.542	471.542	0.22394	0.219126	0.0580553	324.185	126.727
T120	137Cs	0.00879455	0.0919308	0.0955127	0.164964	0.0497017	0.142273	0.129642	0.108208	0.0779499	0.00697168	0.148229	0.0557771
	90Sr	0.00130427	0.00481945	0.00329024	0.00647291	0.00550266	0.00489013	0.00489013	0.00485311	0.00474878	0.00125814	0.00336196	0.111217
T121	137Cs	0.00879455	0.0919308	0.0955127	0.164964	0.0497017	0.142273	0.129642	0.108208	0.0779499	0.00697168	0.148229	0.0557771
	90Sr	0.00130427	0.00481945	0.00329024	0.00647291	0.00550266	0.00489013	0.00489013	0.00485311	0.00474878	0.00125814	0.00336196	0.111217
T122	137Cs	0.00879455	0.0919308	0.0955127	0.164964	0.0497017	0.142273	0.129642	0.108208	0.0779499	0.00697168	0.148229	0.0557771
	90Sr	0.00130427	0.00481945	0.00329024	0.00647291	0.00550266	0.00489013	0.00489013	0.00485311	0.00474878	0.00125814	0.00336196	0.111217
T123	137Cs	0.00879455	0.0919308	0.0955127	0.164964	0.0497017	0.142273	0.129642	0.108208	0.0779499	0.00697168	0.148229	0.0557771
	90Sr	0.00130427	0.00481945	0.00329024	0.00647291	0.00550266	0.00489013	0.00489013	0.00485311	0.00474878	0.00125814	0.00336196	0.111217
T124	137Cs	0.00879455	0.0919308	0.0955127	0.164964	0.0497017	0.142273	0.129642	0.108208	0.0779499	0.00697168	0.148229	0.0557771
	90Sr	0.00130427	0.00481945	0.00329024	0.00647291	0.00550266	0.00489013	0.00489013	0.00485311	0.00474878	0.00125814	0.00336196	0.111217
T125	137Cs	0.00879455	0.0919308	0.0955127	0.164964	0.0497017	0.142273	0.129642	0.108208	0.0779499	0.00697168	0.148229	0.0557771
	90Sr	0.00130427	0.00481945	0.00329024	0.00647291	0.00550266	0.00489013	0.00489013	0.00485311	0.00474878	0.00125814	0.00336196	0.111217
T126	137Cs	0.00879455	0.0919308	0.0955127	0.164964	0.0497017	0.142273	0.129642	0.108208	0.0779499	0.00697168	0.148229	0.0557771
	90Sr	0.00130427	0.00481945	0.00329024	0.00647291	0.00550266	0.00489013	0.00489013	0.00485311	0.00474878	0.00125814	0.00336196	0.111217
T127	137Cs	0.00879455	0.0609353	0.0633095	0.164964	0.0329442	0.142273	0.129642	0.0717246	0.0516682	0.0046211	0.148229	0.0557771
	90Sr	0.00130427	0.00481945	0.00329024	0.00647291	0.00550266	0.00489013	0.00489013	0.00485311	0.00474878	0.00125814	0.00336196	0.111217
T128	137Cs	0.00879455	0.0919308	0.0955127	0.164964	0.0497017	0.142273	0.129642	0.108208	0.0779499	0.00697168	0.148229	0.0557771
	90Sr	0.00130427	0.00481945	0.00329024	0.00647291	0.00550266	0.00489013	0.00489013	0.00485311	0.00474878	0.00125814	0.00336196	0.111217
T129	137Cs	0.00879455	0.0919308	0.0955127	0.164964	0.0497017	0.142273	0.129642	0.108208	0.0779499	0.00697168	0.148229	0.0557771
	90Sr	0.00130427	0.00481945	0.00329024	0.00647291	0.00550266	0.00489013	0.00489013	0.00485311	0.00474878	0.00125814	0.00336196	0.111217
T130	137Cs	0.00879455	0.0919308	0.0955127	0.164964	0.0497017	0.142273	0.129642	0.108208	0.0779499	0.00697168	0.148229	0.0557771
	90Sr	0.00130427	0.00481945	0.00329024	0.00647291	0.00550266	0.00489013	0.00489013	0.00485311	0.00474878	0.00125814	0.00336196	0.111217
T131	137Cs	0.00879455	0.0919308	0.0955127	0.164964	0.0497017	0.142273	0.129642	0.108208	0.0779499	0.00697168	0.148229	0.0557771
	90Sr	0.00130427	0.00481945	0.00329024	0.00647291	0.00550266	0.00489013	0.00489013	0.00485311	0.00474878	0.00125814	0.00336196	0.111217
T132	137Cs	0.00879455	0.0919308	0.0955127	0.164964	0.0497017	0.142273	0.129642	0.108208	0.0779499	0.00697168	0.148229	0.0557771
	90Sr	0.00130427	0.00481945	0.00329024	0.00647291	0.00550266	0.00489013	0.00489013	0.00485311	0.00474878	0.00125814	0.00336196	0.111217
T133	137Cs	0.00879455	0.0919308	0.0955127	0.164964	0.0497017	0.142273	0.129642	0.108208	0.0779499	0.00697168	0.148229	0.0557771
	90Sr	0.00130427	0.00481945	0.00329024	0.00647291	0.00550266	0.00489013	0.00489013	0.00485311	0.00474878	0.00125814	0.00336196	0.111217
T134	137Cs	0.00879455	0.0919308	0.0955127	0.164964	0.0497017	0.142273	0.129642	0.108208	0.0779499	0.00697168	0.148229	0.0557771
	90Sr	0.00130427	0.00481945	0.00329024	0.00647291	0.00550266	0.00489013	0.00489013	0.00485311	0.00474878	0.00125814	0.00336196	0.111217
T135	137Cs	0.00879455	0.0919308	0.0955127	0.164964	0.0497017	0.142273	0.129642	0.108208	0.0779499	0.00697168	0.148229	0.0557771
	90Sr	0.00130427	0.00481945	0.00329024	0.00647291	0.00550266	0.00489013	0.00489013	0.00485311	0.00474878	0.00125814	0.00336196	0.111217
T136	137Cs	0.00879455	0.0919308	0.0955127	0.164964	0.0497017	0.142273	0.129642	0.108208	0.0779499	0.00697168	0.148229	0.0557771
	90Sr	0.00130427	0.00481945	0.00329024	0.00647291	0.00550266	0.00489013	0.00489013	0.00485311	0.00474878	0.00125814	0.00336196	0.111217
T137	137Cs	0.00879455	0.0919308	0.0955127	0.164964	0.0497017	0.142273	0.129642	0.108208	0.0779499	0.00697168	0.148229	0.0557771
	90Sr	0.00130427	0.00481945	0.00329024	0.00647291	0.00550266	0.00489013	0.00489013	0.00485311	0.00474878	0.00125814	0.00336196	0.111217
T138	137Cs	0.00879455	0.0919308	0.0955127	0.164964	0.0497017	0.142273	0.129642	0.108208	0.0779499	0.00697168	0.148229	0.0557771
	90Sr	0.00130427	0.00481945	0.00329024	0.00647291	0.00550266	0.00489013	0.00489013	0.00485311	0.00474878	0.00125814	0.00336196	0.111217
T139	137Cs	0.00879455	0.0919308	0.0955127	0.164964	0.0497017	0.142273	0.129642	0.108208	0.0779499	0.00697168	0.148229	0.0557771
	90Sr	0.00130427	0.00481945	0.00329024	0.00647291	0.00550266	0.00489013	0.00489013	0.00485311	0.00474878	0.00125814	0.00336196	0.111217
T140	137Cs	0.00879455	0.0919308	0.0955127	0.164964	0.0497017	0.142273	0.129642	0.108208	0.0779499	0.00697168	0.148229	0.0557771
	90Sr	0.00130427	0.00481945	0.00329024	0.00647291	0.00550266	0.00489013	0.00489013	0.00485311	0.00474878	0.00125814	0.00336196	0.111217
T141	137Cs	0.00879455	0.0919308	0.0955127	0.164964	0.0497017	0.142273	0.129642	0.108208	0.0779499	0.00697168	0.148229	0.0557771
	90Sr	0.00130427	0.00481945	0.00329024	0.00647291	0.00550266	0.00489013	0.00489013	0.00485311	0.00474878	0.00125814	0.00336196	0.111217
T142	137Cs	0.00947272	0.0990199	0.102878	0.209098	0.0535343	0.153244	0.139639	0.116552	0.0839609	0.00750929	0.159659	0.0557771
	90Sr	0.00125468	0.00463622	0.00316514	0.00937646	0.00529344	0.0047042	0.0047042	0.00466859	0.00456823	0.00121031	0.00323414	0.111217
T143	137Cs	0.00947272	0.0990199	0.102878	0.209098	0.0535343	0.153244	0.139639	0.116552	0.0839609	0.00750929	0.159659	0.0557771
	90Sr	0.00125468	0.00463622	0.00316514	0.00937646	0.00529344	0.0047042	0.0047042	0.00466859	0.00456823	0.00121031	0.00323414	0.111217
T144	137Cs	0.00947272	0.0990199	0.102878	0.209098	0.0535343	0.153244	0.139639	0.116552	0.0839609	0.00750929	0.159659	0.0557771
	90Sr	0.00125468	0.00463622	0.00316514	0.00937646	0.00529344	0.0047042	0.0047042	0.00466859	0.00456823	0.00121031	0.00323414	0.111217
T145	137Cs	0.00947272	0.0990199	0.102878	0.209098	0.0535343	0.153244	0.139639	0.116552	0.0839609	0.00750929	0.159659	0.0557771
	90Sr	0.00125468	0.00463622	0.00316514	0.00937646	0.00529344	0.0047042	0.0047042	0.00466859	0.00456823	0.00121031	0.00323414	0.111217
T146	137Cs	0.00947272	0.0990199	0.102878	0.209098	0.0535343	0.153244	0.139639	0.116552	0.0839609	0.00750929	0.159659	0.0557771
	90Sr	0.00125468	0.00463622	0.00316514	0.00937646	0.00529344	0.0047042	0.0047042	0.00466859	0.00456823	0.00121031	0.00323414	0.111217
T147	137Cs	0.00947272	0.0990199	0.102878	0.209098	0.0535343	0.153244	0.139639	0.116552	0.0839609	0.00750929	0.159659	0.0557771
	90Sr	0.00125468	0.00463622	0.00316514	0.00937646	0.00529344	0.0047042	0.0047042	0.00466859	0.00456823	0.00121031	0.00323414	0.111217
T148	137Cs	0.00947272	0.0990199	0.102878	0.209098	0.0535343	0.153244	0.139639	0.116552	0.0839609	0.00750929	0.159659	0.0557771
	90Sr	0.00125468	0.00463622	0.00316514	0.00937646	0.00529344	0.0047042	0.0047042	0.00466859	0.00456823	0.00121031	0.00323414	0.111217
T149	137Cs	0.00640654	0.0669686	0.0695779	0.209098	0.036206	0.103641	0.0944399	0.0788261	0.056784	0.00507864	0.159659	0.0557771
	90Sr	0.00125468	0.00463622	0.00316514	0.00937646	0.00529344	0.0047042	0.0047042	0.00466859	0.00456823	0.00121031	0.00323414	0.111217
T150	137Cs	0.00640654	0.0669686	0.0695779	0.209098	0.036206	0.103641	0.0944399	0.0788261	0.056784	0.00507864	0.197082	0.0557771
	90Sr	0.00125468	0.00463622	0.00316514	0.00937646	0.00529344	0.0047042	0.0047042	0.00466859	0.00456823	0.00121031	0.00323414	0.111217
T151	137Cs	0.00640654	0.0669686	0.0695779	0.209098	0.036206	0.103641	0.0944399	0.0788261	0.056784	0.00507864	0.159659	0.0557771
	90Sr	0.00125468	0.00463622	0.00316514	0.00937646	0.00529344	0.0047042	0.0047042	0.00466859	0.00456823	0.00121031	0.00323414	0.111217
T152	137Cs	0.00640654	0.0669686	0.0695779	0.209098	0.036206	0.103641	0.0944399	0.0788261	0.056784	0.00507864	0.159659	0.0557771
	90Sr	0.00125468	0.00463622	0.00316514	0.00937646	0.00529344	0.0047042	0.0047042	0.00466859	0.00456823	0.00121031	0.00323414	0.111217
T153	137Cs	0.00640654	0.0669686	0.0695779	0.209098	0.036206	0.103641	0.0944399	0.0788261	0.056784	0.00507864	0.159659	0.0557771
	90Sr	0.00125468	0.00463622	0.00316514	0.00937646	0.00529344	0.0047042	0.0047042	0.00466859	0.00456823	0.00121031	0.00323414	0.111217
T154	137Cs	0.00947272	0.0990199	0.102878	0.209098	0.0535343	0.153244	0.139639	0.116552	0.0839609	0.00750929	0.159659	0.0557771
	90Sr	0.00125468	0.00463622	0.00316514	0.00937646	0.00529344	0.0047042	0.0047042	0.00466859	0.00456823	0.00121031	0.00323414	0.111217
T155	137Cs	0.00947272	0.0990199	0.102878	0.209098	0.0535343	0.153244	0.139639	0.116552	0.0839609	0.00750929	0.159659	0.0557771
	90Sr	0.00125468	0.00463622	0.00316514	0.00937646	0.00529344	0.0047042	0.0047042	0.00466859	0.00456823	0.00121031	0.00323414	0.111217
T156	137Cs	0.00947272	0.0990199	0.102878	0.209098	0.0535343	0.153244	0.139639	0.116552	0.0839609	0.00750929	0.159659	0.0557771
	90Sr	0.00125468	0.00463622	0.00316514	0.00937646	0.00529344	0.0047042	0.0047042	0.00466859	0.00456823	0.00121031	0.00323414	0.111217
T157	137Cs	0.00947272	0.0990199	0.102878	0.209098	0.0535343	0.153244	0.139639	0.116552	0.0839609	0.00750929	0.159659	0.0557771
	90Sr	0.00125468	0.00463622	0.00316514	0.00937646	0.00529344	0.0047042	0.0047042	0.00466859	0.00456823	0.00121031	0.00323414	0.111217
T158	137Cs	0.00947272	0.0990199	0.102878	0.209098	0.0535343	0.153244	0.139639	0.116552	0.0839609	0.00750929	0.159659	0.0557771
	90Sr	0.00125468	0.00463622	0.00316514	0.00937646	0.00529344	0.0047042	0.0047042	0.00466859	0.00456823	0.00121031	0.00323414	0.111217
T159	137Cs	0.00947272	0.0990199	0.102878	0.209098	0.0535343	0.153244	0.139639	0.116552	0.0839609	0.00750929	0.159659	0.0557771
	90Sr	0.00125468	0.00463622	0.00316514	0.00937646	0.00529344	0.0047042	0.0047042	0.00466859	0.00456823	0.00121031	0.00323414	0.111217
T160	137Cs	0.00947272	0.0990199	0.102878	0.209098	0.0535343	0.153244	0.139639	0.116552	0.0839609	0.00750929	0.159659	0.0557771
	90Sr	0.00125468	0.00463622	0.00316514	0.00937646	0.00529344	0.0047042	0.0047042	0.00466859	0.00456823	0.00121031	0.00323414	0.111217
T161	137Cs	0.00947272	0.0990199	0.102878	0.209098	0.0535343	0.153244	0.139639	0.116552	0.0839609	0.00750929	0.159659	0.0557771
	90Sr	0.00125468	0.00463622	0.00316514	0.00937646	0.00529344	0.0047042	0.0047042	0.00466859	0.00456823	0.00121031	0.00323414	0.111217

## Sheet: IDRmean
		fox	hare	marten	moose	mouse	przewalski's horse	red deer	roe deer	squirrel	stoat	wild boar	wolf
transect	RN
T1	137Cs	0.251233	4.73893	4.92358	3.31619	0.546236	3.06303	4.69199	1.18924	0.856692	0.0766208	3.80752	0.902615
	90Sr	1.4201	15.6176	10.6621	5.03313	17.8316	4.01072	15.8466	15.7267	15.3886	4.07706	3.00067	4.21797
T2	137Cs	0.0411683	0.474556	0.493046	0.509248	0.251587	0.755794	0.606869	0.558581	0.394578	0.0352903	0.741343	0.0481162
	90Sr	0.00564478	0.0264493	0.0180569	0.0218667	0.0301987	0.0261107	0.0211641	0.026634	0.0260614	0.00690472	0.0166468	0.0584535
T3	137Cs	0.0411683	0.474556	0.493046	0.499511	0.251587	0.665994	0.606869	0.547744	0.394578	0.0352903	0.68681	0.047439
	90Sr	0.00564478	0.0264493	0.0180569	0.0204195	0.0301987	0.0211641	0.0211641	0.026634	0.0260614	0.00690472	0.0154661	0.056832
T4	137Cs	0.157903	1.41029	1.46524	10.7445	0.845424	2.55446	2.32768	1.66	1.32592	0.106951	5.16097	0.743813
	90Sr	0.0239219	0.0738702	0.0504311	1.63686	0.0938851	0.0896906	0.0896906	0.0743861	0.0810225	0.0192842	0.10849	3.14261
T5	137Cs	0.191589	4.73893	4.92358	3.20321	0.546236	3.0994	4.05938	1.18924	0.856692	0.0766208	3.49844	0.910043
	90Sr	1.4201	15.6176	10.6621	4.89746	17.8316	5.32438	7.9516	15.7267	15.3886	4.07706	2.25593	4.29152
T6	137Cs	0.561253	5.86687	6.09546	52.1716	3.17188	7.20681	8.27353	6.90566	4.97463	0.444921	7.92011	0.904739
	90Sr	2.69637	9.96344	6.80203	91.9075	11.3759	10.1096	10.1096	10.033	9.81733	2.60101	6.95032	4.07647
T7	137Cs	0.0411683	0.474556	0.493046	0.509248	0.251587	0.755794	0.606869	0.558581	0.394578	0.0352903	0.741343	0.0479041
	90Sr	0.00564478	0.0264493	0.0180569	0.0218667	0.0301987	0.0261107	0.0211641	0.026634	0.0260614	0.00690472	0.0166468	0.0580229
T8	137Cs	0.464454	1.39795	1.45242	38.0302	0.75579	7.51363	1.9714	1.64547	1.18535	0.106015	4.25765	0.784452
	90Sr	0.0166853	0.0616544	0.0420914	57.0352	0.0703945	0.0625585	0.0625585	0.0620849	0.0607502	0.0160952	0.0272839	3.06916
T9	137Cs	5.94343	7.43256	7.72216	45.105	4.01836	91.7336	83.5918	8.74858	6.30221	0.563657	89.3008	0.809025
	90Sr	37.1075	74.6981	50.9963	70.0727	85.2872	139.128	119.574	75.2197	73.6026	19.5003	95.6503	3.34407
T10	137Cs	0.0067506	0.0928416	0.096459	0.199761	0.0501941	0.109207	0.0995117	0.10928	0.0787222	0.00704075	0.172127	0.028023
	90Sr	0.00150898	0.00557589	0.00380665	0.0134604	0.00636633	0.00565766	0.00565766	0.00561483	0.00549412	0.00145562	0.0163801	0.00755499
T11	137Cs	0.00439369	0.047578	0.0494318	0.070243	0.0541962	0.0660879	0.0685752	0.0560022	0.0849989	0.00760213	0.0607107	0.0389857
	90Sr	0.0194201	0.21039	0.143633	0.0286517	0.240215	0.0728121	0.108283	0.211859	0.207305	0.0549235	0.0500583	0.00808692
T12	137Cs	0.157903	1.41029	1.46524	11.1474	0.845424	2.55446	1.98881	1.66	1.32592	0.106951	5.16097	0.729112
	90Sr	0.0239219	0.0738702	0.0504311	1.68217	0.0938851	0.0896906	0.0749535	0.0743861	0.0810225	0.0192842	0.10849	3.04666
T13	137Cs	2.07131	53.1686	55.2402	38.3507	28.7452	33.5083	30.5336	62.5827	45.0827	4.0321	35.3699	0.797671
	90Sr	5.11979	0.393238	0.268463	55.5319	0.448983	19.1957	19.1957	0.395984	0.387471	0.102657	40.487	3.25922
T14	137Cs	5.94343	24.4919	25.4462	45.626	4.01836	96.149	87.6131	8.74858	6.30221	0.563657	89.3008	0.810034
	90Sr	37.1075	74.6981	50.9963	70.0727	85.2872	139.128	139.128	75.2197	73.6026	19.5003	95.6503	3.35837
T15	137Cs	0.133735	1.39795	1.45242	37.3073	0.75579	7.51363	1.9714	1.64547	1.18535	0.106015	4.25765	0.784452
	90Sr	0.0166853	0.0616544	0.0420914	55.8069	0.0703945	0.0625585	0.0625585	0.0620849	0.0607502	0.0160952	0.0272839	3.06916
T16	137Cs	0.561253	5.86687	6.09546	52.1716	3.17188	7.20681	8.27353	6.90566	4.97463	0.444921	7.92011	0.904739
	90Sr	2.69637	9.96344	6.80203	91.9075	11.3759	10.1096	10.1096	10.033	9.81733	2.60101	6.95032	4.07647
T17	137Cs	0.0607075	1.03927	1.07976	0.770299	0.562637	0.982086	0.894899	1.22329	0.882415	0.0789214	0.827495	0.70442
	90Sr	0.0516428	0.354588	0.242077	0.096538	0.053027	0.193625	0.193625	0.357065	0.0457622	0.0121243	0.0926147	2.46751
T18	137Cs	0.0607075	1.03927	1.07976	0.759417	0.560347	0.982086	0.894899	1.22329	0.878823	0.0786002	0.827495	0.702648
	90Sr	0.0516428	0.354588	0.242077	0.0961548	1.10851	0.193625	0.193625	0.357065	0.956641	0.253453	0.0926147	2.45925
T19	137Cs	0.0607075	1.03927	1.07976	0.73356	0.560347	0.982086	0.894899	1.22329	0.878823	0.0786002	0.774545	0.699117
	90Sr	0.0516428	0.354588	0.242077	0.0902996	1.10851	0.193625	0.193625	0.357065	0.956641	0.253453	0.0841357	2.4429
T20	137Cs	0.0607075	1.03927	1.07976	0.73356	0.560347	0.982086	0.894899	1.21996	0.878823	0.0786002	0.774545	0.697248
	90Sr	0.0516428	0.354588	0.242077	0.0902996	1.10851	0.193625	0.193625	0.977658	0.956641	0.253453	0.0841357	2.4429
T21	137Cs	0.0607075	1.03927	1.07976	0.858308	0.560347	0.982086	0.928929	1.21996	0.878823	0.0786002	0.774545	0.69364
	90Sr	0.0516428	0.354588	0.242077	0.0919328	1.10851	0.193625	0.228704	0.977658	0.956641	0.253453	0.0841357	2.42675
T22	137Cs	0.0607075	1.03645	1.07683	0.930137	0.560347	0.982086	1.04082	1.21996	0.878823	0.0786002	0.805726	0.691834
	90Sr	0.0516428	0.970879	0.662818	0.0958262	1.10851	0.193625	0.228704	0.977658	0.956641	0.253453	0.0927545	2.41875
T23	137Cs	0.0607075	0.877018	0.911189	0.903248	0.560347	0.982086	1.04082	1.21996	0.878823	0.0786002	0.88414	0.688531
	90Sr	0.0516428	0.502209	0.342858	0.0965454	1.10851	0.193625	0.228704	0.977658	0.956641	0.253453	0.0927545	2.41083
T24	137Cs	0.0668837	0.877018	0.911189	0.948789	0.560347	0.982086	1.04082	1.0323	0.878823	0.0786002	0.88414	0.685046
	90Sr	0.0516428	0.502209	0.342858	0.0946029	1.10851	0.193625	0.228704	0.505717	0.956641	0.253453	0.0927545	2.3951
T25	137Cs	0.0706063	0.877018	0.911189	0.940039	0.560347	0.982086	1.04082	1.0323	0.878823	0.0786002	0.88414	0.688641
	90Sr	0.060999	0.502209	0.342858	0.0928405	1.10851	0.193625	0.228704	0.505717	0.956641	0.253453	0.0927545	2.42632
T26	137Cs	0.0706063	0.877018	0.911189	0.940039	0.560347	1.14222	1.04082	1.21996	0.878823	0.0786002	0.88414	0.683635
	90Sr	0.060999	0.502209	0.342858	0.0928405	1.10851	0.228704	0.228704	0.977658	0.956641	0.253453	0.0927545	2.40253
T27	137Cs	0.0706063	0.76207	0.791762	0.952285	0.560347	1.14222	1.04082	1.21996	0.878823	0.0786002	0.88414	0.688855
	90Sr	0.060999	0.344703	0.235328	0.0947212	1.10851	0.228704	0.228704	0.977658	0.956641	0.253453	0.0927545	2.48245
T28	137Cs	0.0706063	0.78431	0.814869	0.974651	0.560347	1.05866	1.23184	1.21996	0.878823	0.0786002	0.935713	0.688855
	90Sr	0.060999	0.500284	0.341543	0.0940447	1.10851	0.193756	0.228704	0.977658	0.956641	0.253453	0.103461	2.48245
T29	137Cs	0.0654411	0.78431	0.814869	1.07673	0.560347	1.05866	1.23184	0.923181	0.878823	0.0786002	0.935713	0.690467
	90Sr	0.0516778	0.500284	0.341543	0.0949894	1.10851	0.193756	0.228704	0.503778	0.956641	0.253453	0.103461	2.49059
T30	137Cs	0.075379	0.78431	0.814869	1.08872	0.560347	1.05866	1.23184	0.923181	0.878823	0.0786002	0.934717	0.686875
	90Sr	0.0516778	0.500284	0.341543	0.0954437	1.10851	0.193756	0.228704	0.503778	0.956641	0.253453	0.0941274	2.47433
T31	137Cs	0.075379	0.78431	0.814869	1.09128	0.287715	1.21943	1.11117	0.923181	0.45124	0.040358	0.934717	0.687303
	90Sr	0.0516778	0.500284	0.341543	0.0968917	0.0338982	0.193756	0.193756	0.503778	0.0292541	0.00775059	0.0941274	2.4586
T32	137Cs	0.075379	0.78431	0.814869	1.13005	0.287715	1.21943	0.93297	0.923181	0.45124	0.040358	0.969102	0.685636
	90Sr	0.0516778	0.500284	0.341543	0.0956835	0.0338982	0.193756	0.267072	0.503778	0.0292541	0.00775059	0.103905	2.46554
T33	137Cs	0.075379	0.78431	0.814869	1.12795	0.287715	1.21943	0.93297	0.626401	0.45124	0.040358	0.993353	0.686865
	90Sr	0.0516778	0.500284	0.341543	0.0951797	0.0338982	0.193756	0.267072	0.0298968	0.0292541	0.00775059	0.116958	2.48136
T34	137Cs	0.0632901	0.78431	0.814869	1.99591	0.287715	1.21943	0.906642	0.626401	0.45124	0.040358	0.954807	0.686865
	90Sr	0.0712323	0.500284	0.341543	0.0954668	0.0338982	0.193756	0.344752	0.0298968	0.0292541	0.00775059	0.104411	2.48136
T35	137Cs	0.061504	0.532173	0.552908	2.04106	0.287715	1.21943	0.906642	0.626401	0.45124	0.040358	0.954807	0.684358
	90Sr	0.0919508	0.0296894	0.020269	0.0977058	0.0338982	0.193756	0.344752	0.0298968	0.0292541	0.00775059	0.104411	2.46563
T36	137Cs	0.061504	0.532173	0.552908	2.46828	0.287715	1.21943	0.906642	0.626401	0.45124	0.040358	0.954807	0.682439
	90Sr	0.0919508	0.0296894	0.020269	0.110442	0.0338982	0.193756	0.344752	0.0298968	0.0292541	0.00775059	0.104411	2.44989
T37	137Cs	0.357084	4.64325	4.82416	2.35285	2.51033	7.20334	7.73916	5.46538	3.9371	0.352126	5.92799	0.068161
	90Sr	0.0545998	0.27795	0.189756	0.1299	0.317353	0.266994	0.204712	0.279891	0.273874	0.0725604	0.150451	0.0173448
T38	137Cs	0.525003	4.64325	4.82416	2.35285	2.51033	6.84234	7.73916	5.46538	3.9371	0.352126	5.92799	0.068161
	90Sr	0.0545998	0.27795	0.189756	0.1299	0.317353	0.242047	0.204712	0.279891	0.273874	0.0725604	0.150451	0.0173448
T39	137Cs	0.70984	7.42007	7.70918	4.0593	4.0116	11.4833	10.4639	8.73388	6.29162	0.56271	11.9641	0.091605
	90Sr	0.104435	0.385899	0.263453	0.122051	0.440604	0.391558	0.391558	0.388594	0.38024	0.100741	0.269196	0.0214981
T40	137Cs	0.461235	4.64325	4.82416	2.31648	2.51033	7.46156	7.73916	5.46538	3.9371	0.352126	5.92799	0.0689599
	90Sr	0.0512654	0.27795	0.189756	0.148369	0.317353	0.19221	0.204712	0.279891	0.273874	0.0725604	0.150451	0.0173968
T41	137Cs	0.39176	4.64325	4.82416	2.4138	2.51033	7.20334	3.43057	5.46538	3.9371	0.352126	5.92799	0.0692268
	90Sr	0.0898277	0.27795	0.189756	0.134762	0.317353	0.266994	0.282026	0.279891	0.273874	0.0725604	0.150451	0.0177126
T42	137Cs	0.461235	6.33263	6.57937	2.37314	3.42369	7.46156	6.79914	7.4539	5.36956	0.480243	6.00458	0.0698733
	90Sr	0.0512654	0.125556	0.085717	0.153695	0.143355	0.19221	0.19221	0.126433	0.123715	0.0327771	0.132125	0.0174037
T43	137Cs	0.461235	6.33263	6.57937	2.37314	3.42369	7.46156	6.79914	7.4539	5.36956	0.480243	6.00458	0.0703896
	90Sr	0.0512654	0.125556	0.085717	0.153695	0.143355	0.19221	0.19221	0.126433	0.123715	0.0327771	0.132125	0.0174037
T44	137Cs	0.461235	6.33263	6.57937	2.24027	3.42369	7.46156	6.79914	7.4539	5.36956	0.480243	5.90137	0.0714604
	90Sr	0.0512654	0.125556	0.085717	0.142439	0.143355	0.19221	0.19221	0.126433	0.123715	0.0327771	0.130582	0.0174037
T45	137Cs	0.461235	6.33263	6.57937	2.24027	3.42369	7.46156	6.79914	7.4539	5.36956	0.480243	5.90137	0.0714604
	90Sr	0.0512654	0.125556	0.085717	0.142439	0.143355	0.19221	0.19221	0.126433	0.123715	0.0327771	0.130582	0.0174037
T46	137Cs	0.461235	6.33263	6.57937	2.30896	3.42369	7.46156	6.79914	7.4539	5.36956	0.480243	5.31185	0.0722162
	90Sr	0.0512654	0.125556	0.085717	0.142439	0.143355	0.19221	0.19221	0.126433	0.123715	0.0327771	0.115718	0.0173855
T47	137Cs	0.461235	6.33263	6.57937	2.24767	3.42369	7.46156	6.92473	7.4539	5.36956	0.480243	6.01953	0.0726659
	90Sr	0.0512654	0.125556	0.085717	0.140327	0.143355	0.19221	0.147302	0.126433	0.123715	0.0327771	0.115718	0.0172606
T48	137Cs	0.461235	6.33263	6.57937	2.24767	3.42369	7.46156	6.92473	7.4539	5.36956	0.480243	5.6031	0.0732197
	90Sr	0.0512654	0.125556	0.085717	0.140327	0.143355	0.19221	0.147302	0.126433	0.123715	0.0327771	0.109062	0.0172606
T49	137Cs	0.469754	6.33263	6.57937	2.28864	3.42369	5.82741	6.92473	7.4539	5.36956	0.480243	5.6031	0.0727784
	90Sr	0.0392878	0.125556	0.085717	0.136952	0.143355	0.15222	0.147302	0.126433	0.123715	0.0327771	0.109062	0.0170827
T50	137Cs	0.469754	6.33263	6.57937	2.35113	3.42369	5.15918	6.92473	7.4539	5.36956	0.480243	5.6031	0.0727784
	90Sr	0.0392878	0.125556	0.085717	0.139857	0.143355	0.116511	0.147302	0.126433	0.123715	0.0327771	0.109062	0.0170827
T51	137Cs	0.332228	6.33263	6.57937	2.35113	3.42369	5.15918	6.92473	7.4539	5.36956	0.480243	5.6031	0.0727654
	90Sr	0.0290588	0.125556	0.085717	0.139857	0.143355	0.116511	0.147302	0.126433	0.123715	0.0327771	0.109062	0.0169545
T52	137Cs	0.332228	6.33263	6.57937	2.35113	3.42369	5.15918	4.89744	7.4539	5.36956	0.480243	4.69438	0.0727654
	90Sr	0.0290588	0.125556	0.085717	0.139857	0.143355	0.116511	0.108951	0.126433	0.123715	0.0327771	0.0861858	0.0169545
T53	137Cs	0.332228	6.33263	6.57937	2.42424	3.42369	5.37458	4.89744	7.4539	5.36956	0.480243	4.69438	0.0727654
	90Sr	0.0290588	0.125556	0.085717	0.144998	0.143355	0.108951	0.108951	0.126433	0.123715	0.0327771	0.0861858	0.0169545
T54	137Cs	0.332228	6.33263	6.57937	2.46284	3.42369	5.37458	4.89744	7.4539	5.36956	0.480243	4.69438	0.074308
	90Sr	0.0290588	0.125556	0.085717	0.14105	0.143355	0.108951	0.108951	0.126433	0.123715	0.0327771	0.0861858	0.0172139
T55	137Cs	0.332228	6.33263	6.57937	2.46284	3.42369	4.31532	4.89744	7.4539	5.36956	0.480243	4.69438	0.074308
	90Sr	0.0290588	0.125556	0.085717	0.14105	0.143355	0.0913615	0.108951	0.126433	0.123715	0.0327771	0.0861858	0.0172139
T56	137Cs	0.332228	6.33263	6.57937	2.53673	3.42369	4.31532	4.89744	7.4539	5.36956	0.480243	4.69438	0.074308
	90Sr	0.0290588	0.125556	0.085717	0.143907	0.143355	0.0913615	0.108951	0.126433	0.123715	0.0327771	0.0861858	0.0172139
T57	137Cs	0.0188425	0.299593	0.311266	2.19684	0.161973	0.304822	0.367836	0.352639	0.254031	0.02272	2.65806	0.0688863
	90Sr	0.00390188	0.0144179	0.00984311	0.0983695	0.0164618	0.0146294	0.0146294	0.0145186	0.0142065	0.00376388	0.128343	0.0177632
T58	137Cs	0.387304	4.04855	4.20629	5.14229	2.18882	6.26555	5.70931	4.76539	3.43284	0.307026	6.52787	0.107696
	90Sr	0.104435	0.385899	0.263453	0.391558	0.440604	0.391558	0.391558	0.388594	0.38024	0.100741	0.269196	0.0248759
T59	137Cs	0.387304	4.04855	4.20629	5.14229	2.18882	6.26555	5.70931	4.76539	3.43284	0.307026	6.52787	0.107696
	90Sr	0.104435	0.385899	0.263453	0.391558	0.440604	0.391558	0.391558	0.388594	0.38024	0.100741	0.269196	0.0248759
T60	137Cs	0.387304	4.04855	4.20629	5.14229	2.18882	6.26555	5.70931	4.76539	3.43284	0.307026	6.52787	0.107696
	90Sr	0.104435	0.385899	0.263453	0.391558	0.440604	0.391558	0.391558	0.388594	0.38024	0.100741	0.269196	0.0248759
T61	137Cs	0.387304	4.04855	4.20629	5.14229	2.18882	6.26555	5.70931	4.76539	3.43284	0.307026	6.52787	0.107957
	90Sr	0.104435	0.385899	0.263453	0.391558	0.440604	0.391558	0.391558	0.388594	0.38024	0.100741	0.269196	0.0253341
T62	137Cs	0.387304	4.04855	4.20629	5.14229	2.18882	6.26555	5.70931	4.76539	3.43284	0.307026	6.52787	0.108024
	90Sr	0.104435	0.385899	0.263453	0.391558	0.440604	0.391558	0.391558	0.388594	0.38024	0.100741	0.269196	0.0253341
T63	137Cs	0.387304	4.04855	4.20629	5.14229	2.18882	6.26555	5.70931	4.76539	3.43284	0.307026	6.52787	0.108024
	90Sr	0.104435	0.385899	0.263453	0.391558	0.440604	0.391558	0.391558	0.388594	0.38024	0.100741	0.269196	0.0253341
T64	137Cs	0.387304	4.04855	4.20629	5.14229	2.18882	6.26555	5.70931	4.76539	3.43284	0.307026	6.52787	0.10962
	90Sr	0.104435	0.385899	0.263453	0.391558	0.440604	0.391558	0.391558	0.388594	0.38024	0.100741	0.269196	0.0253341
T65	137Cs	0.387304	4.04855	4.20629	5.14229	2.18882	6.26555	5.70931	4.76539	3.43284	0.307026	6.52787	0.10962
	90Sr	0.104435	0.385899	0.263453	0.391558	0.440604	0.391558	0.391558	0.388594	0.38024	0.100741	0.269196	0.0253341
T66	137Cs	0.387304	4.04855	4.20629	5.14229	2.18882	6.26555	5.70931	4.76539	3.43284	0.307026	6.52787	0.10962
	90Sr	0.104435	0.385899	0.263453	0.391558	0.440604	0.391558	0.391558	0.388594	0.38024	0.100741	0.269196	0.0253341
T67	137Cs	0.387304	4.04855	4.20629	5.14229	2.18882	6.26555	5.70931	4.76539	3.43284	0.307026	6.52787	0.10962
	90Sr	0.104435	0.385899	0.263453	0.391558	0.440604	0.391558	0.391558	0.388594	0.38024	0.100741	0.269196	0.0253341
T68	137Cs	0.387304	4.04855	4.20629	5.14229	2.18882	6.26555	5.70931	4.76539	3.43284	0.307026	6.52787	0.106665
	90Sr	0.104435	0.385899	0.263453	0.391558	0.440604	0.391558	0.391558	0.388594	0.38024	0.100741	0.269196	0.0253341
T69	137Cs	0.387304	4.04855	4.20629	6.85498	2.18882	6.26555	5.70931	4.76539	3.43284	0.307026	6.52787	0.106665
	90Sr	0.104435	0.385899	0.263453	0.391558	0.440604	0.391558	0.391558	0.388594	0.38024	0.100741	0.269196	0.0253341
T70	137Cs	0.387304	4.04855	4.20629	6.85498	2.18882	6.26555	5.70931	4.76539	3.43284	0.307026	6.52787	0.106665
	90Sr	0.104435	0.385899	0.263453	0.391558	0.440604	0.391558	0.391558	0.388594	0.38024	0.100741	0.269196	0.0253341
T71	137Cs	0.387304	4.04855	4.20629	6.85498	2.18882	6.26555	5.70931	4.76539	3.43284	0.307026	6.52787	0.106665
	90Sr	0.104435	0.385899	0.263453	0.391558	0.440604	0.391558	0.391558	0.388594	0.38024	0.100741	0.269196	0.0253341
T72	137Cs	0.387304	4.04855	4.20629	6.85498	2.18882	6.26555	5.70931	4.76539	3.43284	0.307026	6.52787	0.106665
	90Sr	0.104435	0.385899	0.263453	0.391558	0.440604	0.391558	0.391558	0.388594	0.38024	0.100741	0.269196	0.0253341
T73	137Cs	0.387304	4.04855	4.20629	6.85498	2.18882	6.26555	5.70931	4.76539	3.43284	0.307026	6.52787	0.106665
	90Sr	0.104435	0.385899	0.263453	0.391558	0.440604	0.391558	0.391558	0.388594	0.38024	0.100741	0.269196	0.0253341
T74	137Cs	0.387304	4.04855	4.20629	6.85498	2.18882	6.26555	5.70931	4.76539	3.43284	0.307026	6.52787	0.106665
	90Sr	0.104435	0.385899	0.263453	0.391558	0.440604	0.391558	0.391558	0.388594	0.38024	0.100741	0.269196	0.0253341
T75	137Cs	0.387304	4.04855	4.20629	5.55353	2.18882	6.26555	5.70931	4.76539	3.43284	0.307026	6.52787	0.109612
	90Sr	0.104435	0.385899	0.263453	0.238483	0.440604	0.391558	0.391558	0.388594	0.38024	0.100741	0.269196	0.025601
T76	137Cs	0.387304	4.04855	4.20629	5.55353	2.18882	6.26555	5.70931	4.76539	3.43284	0.307026	6.52787	0.111707
	90Sr	0.0227795	0.084173	0.0574648	0.238483	0.0961053	0.0854073	0.0854073	0.0847608	0.0829386	0.0219738	0.0587175	0.0251716
T77	137Cs	5.94343	7.43256	7.72216	46.4016	4.01836	91.7336	83.5918	8.74858	6.30221	0.563657	89.3008	0.809025
	90Sr	37.1075	74.6981	50.9963	72.9267	85.2872	139.128	119.574	75.2197	73.6026	19.5003	95.6503	3.34407
T78	137Cs	5.94343	7.43256	7.72216	45.828	4.01836	91.7336	83.5918	8.74858	6.30221	0.563657	89.3008	0.809025
	90Sr	37.1075	74.6981	50.9963	71.9646	85.2872	139.128	119.574	75.2197	73.6026	19.5003	95.6503	3.34407
T79	137Cs	5.94343	7.43256	7.72216	45.105	4.01836	96.149	87.6131	8.74858	6.30221	0.563657	89.3008	0.812598
	90Sr	37.1075	74.6981	50.9963	70.0727	85.2872	139.128	139.128	75.2197	73.6026	19.5003	95.6503	3.37303
T80	137Cs	5.94343	7.43256	7.72216	45.105	4.01836	96.149	87.6131	8.74858	6.30221	0.563657	89.3008	0.812598
	90Sr	37.1075	74.6981	50.9963	70.0727	85.2872	139.128	139.128	75.2197	73.6026	19.5003	95.6503	3.37303
T81	137Cs	5.94343	31.4717	32.6979	45.626	4.01836	96.149	87.6131	8.74858	6.30221	0.563657	82.4861	0.807705
	90Sr	37.1075	70.9689	48.4504	70.0727	85.2872	139.128	139.128	75.2197	73.6026	19.5003	95.6503	3.34388
T82	137Cs	5.94343	57.6661	59.9129	45.4909	4.01836	96.149	91.9632	8.74858	6.30221	0.563657	81.099	0.807705
	90Sr	37.1075	109.213	74.5595	70.0591	85.2872	139.128	139.128	75.2197	73.6026	19.5003	90.916	3.34388
T83	137Cs	6.23853	49.0065	50.9159	45.4909	22.4644	96.149	91.9632	48.9085	35.2322	3.15109	81.099	0.815409
	90Sr	37.1075	93.3571	63.7348	70.0591	85.2872	139.128	139.128	75.2197	73.6026	19.5003	90.916	3.34385
T84	137Cs	6.23853	62.3737	64.804	45.5146	22.4644	96.149	91.9632	69.5249	35.2322	3.15109	81.099	0.813024
	90Sr	37.1075	117.846	80.4532	70.0603	85.2872	139.128	139.128	106.906	73.6026	19.5003	90.916	3.35834
T85	137Cs	6.23853	65.2123	67.7532	45.5146	22.4644	100.923	91.9632	67.489	35.2322	3.15109	81.099	0.812827
	90Sr	37.1075	137.117	93.6096	70.0603	85.2872	139.128	139.128	103.711	73.6026	19.5003	90.916	3.35832
T86	137Cs	6.23853	68.4223	71.0882	44.1377	62.8805	96.0272	91.9632	70.9472	98.619	8.82028	78.5803	0.811635
	90Sr	37.1075	137.117	93.6096	68.2632	530.606	132.241	139.128	127.42	457.911	121.319	82.2729	3.37242
T87	137Cs	6.23853	68.4223	71.0882	44.7852	62.8805	96.0272	91.9632	85.2662	98.619	8.82028	78.5803	0.809625
	90Sr	37.1075	137.117	93.6096	68.2642	530.606	132.241	139.128	146.183	457.911	121.319	82.2729	3.35784
T88	137Cs	5.9359	68.4223	71.0882	43.6244	62.8805	96.0272	91.9632	80.5373	98.619	8.82028	78.5803	0.811538
	90Sr	35.2708	137.117	93.6096	66.8094	530.606	132.241	139.128	138.074	457.911	121.319	82.2729	3.37242
T89	137Cs	5.94343	7.43256	7.72216	46.4016	4.01836	91.7336	87.6131	8.74858	6.30221	0.563657	90.7133	0.803748
	90Sr	37.1075	0.222387	0.151823	72.9267	0.253913	139.128	139.128	0.22394	0.219126	0.0580553	95.6503	3.31531
T90	137Cs	5.94343	7.43256	7.72216	46.4016	4.01836	91.7336	87.6131	8.74858	6.30221	0.563657	90.7133	0.805913
	90Sr	37.1075	0.222387	0.151823	72.9267	0.253913	139.128	139.128	0.22394	0.219126	0.0580553	95.6503	3.3153
T91	137Cs	0.336577	3.5183	3.65538	40.3937	1.90214	6.30153	4.96155	4.14125	2.98323	0.266814	81.4719	0.792586
	90Sr	0.0169246	0.0625387	0.0426951	60.5738	0.0714042	0.0634558	0.0634558	0.0629754	0.0616216	0.0163261	86.1011	3.20574
T92	137Cs	5.94343	16.3692	17.007	47.8946	4.01836	91.7336	87.6131	8.74858	6.30221	0.563657	90.7133	0.815667
	90Sr	37.1075	37.4602	25.5741	77.0901	0.253913	139.128	139.128	0.22394	0.219126	0.0580553	95.6503	3.32956
T93	137Cs	5.94343	31.4223	32.6466	49.5512	4.01836	89.2742	83.5918	8.74858	6.30221	0.563657	90.7133	0.811013
	90Sr	37.1075	70.8506	48.3696	81.7608	0.253913	139.128	119.574	0.22394	0.219126	0.0580553	95.6503	3.32954
T94	137Cs	5.94343	62.3737	64.804	48.705	4.01836	91.7336	87.6131	4.4471	6.30221	0.563657	90.7133	0.806086
	90Sr	37.1075	117.846	80.4532	79.3566	0.253913	139.128	139.128	0.22394	0.219126	0.0580553	95.6503	3.32954
T95	137Cs	5.94343	62.3737	64.804	48.705	4.01836	96.149	87.6131	64.8193	6.30221	0.563657	90.7133	0.809824
	90Sr	37.1075	117.846	80.4532	79.3566	0.253913	139.128	139.128	106.785	0.219126	0.0580553	95.6503	3.3583
T96	137Cs	5.94343	62.3737	64.804	48.705	4.01836	96.149	87.6131	73.4177	6.30221	0.563657	87.2102	0.809824
	90Sr	37.1075	117.846	80.4532	79.3566	0.253913	139.128	139.128	118.669	0.219126	0.0580553	90.916	3.3583
T97	137Cs	5.94343	62.3737	64.804	47.974	4.01836	91.9206	91.9632	73.4177	6.30221	0.28652	87.2102	0.810866
	90Sr	37.1075	117.846	80.4532	79.3566	0.253913	139.128	139.128	118.669	0.219126	0.0580553	90.916	3.3583
T98	137Cs	5.68205	62.3737	64.804	47.2155	4.01836	91.9206	91.9632	73.4177	3.20356	4.85918	87.2102	0.810866
	90Sr	37.1075	117.846	80.4532	77.0915	0.253913	139.128	139.128	118.669	0.219126	31.9408	90.916	3.3583
T99	137Cs	5.94933	62.3737	64.804	46.5961	0.0668853	91.9206	91.9632	73.4177	55.2757	4.73018	85.7106	0.815346
	90Sr	37.1075	117.846	80.4532	75.2309	0.253913	139.128	139.128	118.669	123.901	30.7643	90.916	3.37292
T100	137Cs	5.94933	65.2123	67.7532	47.8042	0.0668853	96.2444	91.9632	73.4177	52.8879	4.73018	85.7106	0.812541
	90Sr	37.1075	137.117	93.6096	77.3651	0.253913	139.128	139.128	118.669	116.118	30.7643	90.916	3.35822
T101	137Cs	5.94933	65.2123	67.7532	47.8042	0.0668853	96.2444	87.7	73.4177	55.6282	4.73018	85.7106	0.814666
	90Sr	37.1075	137.117	93.6096	77.3651	0.253913	139.128	139.128	118.669	116.118	30.7643	90.916	3.37283
T102	137Cs	5.94933	65.2123	67.7532	47.8143	37.8465	96.2444	87.7	76.7589	55.6282	4.97527	83.3694	0.81711
	90Sr	37.1075	137.117	93.6096	77.3653	143.571	139.128	139.128	138.074	116.118	30.7643	89.4888	3.38761
T103	137Cs	5.94933	65.2123	67.7532	47.0233	35.4691	96.2444	87.7	76.7589	55.6282	4.97527	88.7593	0.822173
	90Sr	37.1075	137.117	93.6096	75.2167	134.552	139.128	139.128	138.074	116.118	30.7643	89.4888	3.37275
T104	137Cs	5.94933	65.2123	67.7532	47.7718	32.4721	96.2444	87.7	76.7589	55.6282	4.97527	91.5583	0.823833
	90Sr	37.1075	137.117	93.6096	77.3638	123.183	139.128	139.128	138.074	116.118	30.7643	90.916	3.38755
T105	137Cs	5.94933	65.2123	67.7532	46.2759	22.4644	96.2444	91.9632	76.7589	55.6282	4.97527	87.7327	0.821609
	90Sr	37.1075	137.117	93.6096	73.1854	85.2872	139.128	139.128	138.074	116.118	30.7643	90.916	3.37282
T106	137Cs	6.23853	65.2123	67.7532	46.1359	22.4644	96.2444	91.9632	76.7589	55.6282	4.97527	85.7106	0.819587
	90Sr	37.1075	137.117	93.6096	72.913	85.2872	139.128	139.128	138.074	116.118	30.7643	90.916	3.37287
T107	137Cs	5.94933	65.2123	67.7532	48.4658	22.4644	96.2444	91.9632	73.4177	55.6282	4.73018	85.7106	0.8163
	90Sr	37.1075	137.117	93.6096	79.3432	85.2872	139.128	139.128	118.669	116.118	30.7643	90.916	3.38764
T108	137Cs	6.23853	65.2123	67.7532	48.4658	0.0668853	91.9206	91.9632	73.4177	46.6938	4.73018	85.7106	0.81417
	90Sr	37.1075	137.117	93.6096	79.3432	0.253913	139.128	139.128	118.669	104.489	30.7643	90.916	3.37291
T109	137Cs	5.94343	62.3737	64.804	47.2155	4.01836	91.9206	91.9632	73.4177	3.20356	4.55558	85.7106	0.814284
	90Sr	37.1075	117.846	80.4532	77.0915	0.253913	139.128	139.128	118.669	0.219126	29.8121	90.916	3.37292
T110	137Cs	5.94343	62.3737	64.804	47.1375	4.01836	96.149	91.9632	73.4177	6.30221	2.38295	85.7106	0.812011
	90Sr	37.1075	117.846	80.4532	74.9509	0.253913	139.128	139.128	118.669	0.219126	18.4959	90.916	3.3583
T111	137Cs	5.94343	62.3737	64.804	47.8946	4.01836	96.149	87.6131	73.4177	6.30221	0.563657	85.7106	0.809465
	90Sr	37.1075	117.846	80.4532	77.0901	0.253913	139.128	139.128	118.669	0.219126	0.0580553	90.916	3.34376
T112	137Cs	5.94343	62.3737	64.804	47.1579	4.01836	96.149	87.6131	66.1197	6.30221	0.563657	89.3008	0.800991
	90Sr	37.1075	117.846	80.4532	74.9516	85.2872	139.128	139.128	110.424	73.6026	19.5003	95.6503	3.32948
T113	137Cs	5.67064	7.43256	7.72216	41.5727	4.01836	96.149	59.0247	8.74858	6.30221	0.563657	81.4719	0.804604
	90Sr	31.8922	74.6981	50.9963	64.9545	85.2872	139.128	107.722	75.2197	73.6026	19.5003	86.1011	3.28716
T114	137Cs	5.94343	56.6849	58.8935	45.6859	4.01836	96.149	87.6131	8.74858	6.30221	0.563657	89.3008	0.810181
	90Sr	37.1075	114.493	78.1644	71.0093	85.2872	139.128	139.128	75.2197	73.6026	19.5003	95.6503	3.3584
T115	137Cs	5.94343	7.43256	7.72216	45.6859	4.01836	96.149	87.6131	8.74858	6.30221	0.563657	89.3008	0.812598
	90Sr	37.1075	74.6981	50.9963	71.0093	85.2872	139.128	139.128	75.2197	73.6026	19.5003	95.6503	3.37303
T116	137Cs	5.94343	7.43256	7.72216	45.105	4.01836	96.149	87.6131	8.74858	6.30221	0.563657	89.3008	0.812598
	90Sr	37.1075	74.6981	50.9963	70.0727	85.2872	139.128	139.128	75.2197	73.6026	19.5003	95.6503	3.37303
T117	137Cs	5.94343	7.43256	7.72216	45.6859	4.01836	96.149	87.6131	8.74858	6.30221	0.563657	89.3008	0.812598
	90Sr	37.1075	74.6981	50.9963	71.0093	85.2872	139.128	139.128	75.2197	73.6026	19.5003	95.6503	3.37303
T118	137Cs	5.94343	7.43256	7.72216	46.4016	4.01836	91.7336	87.6131	8.74858	6.30221	0.563657	89.3008	0.807882
	90Sr	37.1075	74.6981	50.9963	72.9267	85.2872	139.128	139.128	75.2197	73.6026	19.5003	95.6503	3.34388
T119	137Cs	5.94343	3.77814	3.92535	46.4016	4.01836	91.7336	87.6131	8.74858	6.30221	0.563657	90.7133	0.805567
	90Sr	37.1075	0.222387	0.151823	72.9267	0.253913	139.128	139.128	0.22394	0.219126	0.0580553	95.6503	3.32951
T120	137Cs	0.00731196	0.0919308	0.0955127	0.100391	0.0497017	0.118288	0.129642	0.108208	0.0779499	0.00697168	0.108291	0.0102786
	90Sr	0.00130427	0.00481945	0.00329024	0.00531859	0.00550266	0.00489013	0.00489013	0.00485311	0.00474878	0.00125814	0.00336196	0.00400786
T121	137Cs	0.00731196	0.0919308	0.0955127	0.100391	0.0497017	0.118288	0.129642	0.108208	0.0779499	0.00697168	0.108291	0.0102667
	90Sr	0.00130427	0.00481945	0.00329024	0.00531859	0.00550266	0.00489013	0.00489013	0.00485311	0.00474878	0.00125814	0.00336196	0.0040769
T122	137Cs	0.00731196	0.0919308	0.0955127	0.100391	0.0497017	0.118288	0.129642	0.108208	0.0779499	0.00697168	0.108291	0.0102667
	90Sr	0.00130427	0.00481945	0.00329024	0.00531859	0.00550266	0.00489013	0.00489013	0.00485311	0.00474878	0.00125814	0.00336196	0.0040769
T123	137Cs	0.00731196	0.0919308	0.0955127	0.0988655	0.0497017	0.118288	0.107787	0.108208	0.0779499	0.00697168	0.108291	0.010217
	90Sr	0.00130427	0.00481945	0.00329024	0.00531859	0.00550266	0.00489013	0.00489013	0.00485311	0.00474878	0.00125814	0.00336196	0.0040769
T124	137Cs	0.00731196	0.0919308	0.0955127	0.0997002	0.0497017	0.118288	0.107787	0.108208	0.0779499	0.00697168	0.108291	0.0102292
	90Sr	0.00130427	0.00481945	0.00329024	0.00531859	0.00550266	0.00489013	0.00489013	0.00485311	0.00474878	0.00125814	0.00336196	0.00400786
T125	137Cs	0.00731196	0.0919308	0.0955127	0.0997002	0.0497017	0.118288	0.107787	0.108208	0.0779499	0.00697168	0.108291	0.0101615
	90Sr	0.00130427	0.00481945	0.00329024	0.00531859	0.00550266	0.00489013	0.00489013	0.00485311	0.00474878	0.00125814	0.00336196	0.00400786
T126	137Cs	0.00731196	0.0919308	0.0955127	0.0983968	0.0497017	0.118288	0.107787	0.108208	0.0779499	0.00697168	0.108291	0.0101965
	90Sr	0.00130427	0.00481945	0.00329024	0.00531859	0.00550266	0.00489013	0.00489013	0.00485311	0.00474878	0.00125814	0.00336196	0.00400786
T127	137Cs	0.00731196	0.0609353	0.0633095	0.103431	0.0329442	0.118288	0.107787	0.0717246	0.0516682	0.0046211	0.12324	0.00993807
	90Sr	0.00130427	0.00481945	0.00329024	0.0056411	0.00550266	0.00489013	0.00489013	0.00485311	0.00474878	0.00125814	0.00336196	0.00447516
T128	137Cs	0.00731196	0.0919308	0.0955127	0.0983968	0.0497017	0.118288	0.107787	0.108208	0.0779499	0.00697168	0.0992501	0.0101598
	90Sr	0.00130427	0.00481945	0.00329024	0.00531859	0.00550266	0.00489013	0.00489013	0.00485311	0.00474878	0.00125814	0.00336196	0.00400663
T129	137Cs	0.00731196	0.0919308	0.0955127	0.0983968	0.0497017	0.118288	0.107787	0.108208	0.0779499	0.00697168	0.0992501	0.0101723
	90Sr	0.00130427	0.00481945	0.00329024	0.00531859	0.00550266	0.00489013	0.00489013	0.00485311	0.00474878	0.00125814	0.00336196	0.00394043
T130	137Cs	0.00731196	0.0919308	0.0955127	0.0983968	0.0497017	0.118288	0.107787	0.108208	0.0779499	0.00697168	0.0992501	0.0101853
	90Sr	0.00130427	0.00481945	0.00329024	0.00531859	0.00550266	0.00489013	0.00489013	0.00485311	0.00474878	0.00125814	0.00336196	0.00388826
T131	137Cs	0.00731196	0.0919308	0.0955127	0.0983968	0.0497017	0.118288	0.107787	0.108208	0.0779499	0.00697168	0.0992501	0.0101509
	90Sr	0.00130427	0.00481945	0.00329024	0.00531859	0.00550266	0.00489013	0.00489013	0.00485311	0.00474878	0.00125814	0.00336196	0.00388826
T132	137Cs	0.00731196	0.0919308	0.0955127	0.0983968	0.0497017	0.118288	0.107787	0.108208	0.0779499	0.00697168	0.108291	0.0101377
	90Sr	0.00130427	0.00481945	0.00329024	0.00531859	0.00550266	0.00489013	0.00489013	0.00485311	0.00474878	0.00125814	0.00336196	0.00394043
T133	137Cs	0.00731196	0.0919308	0.0955127	0.0983968	0.0497017	0.118288	0.107787	0.108208	0.0779499	0.00697168	0.108291	0.0101615
	90Sr	0.00130427	0.00481945	0.00329024	0.00531859	0.00550266	0.00489013	0.00489013	0.00485311	0.00474878	0.00125814	0.00336196	0.00400786
T134	137Cs	0.00731196	0.0919308	0.0955127	0.0983968	0.0497017	0.118288	0.107787	0.108208	0.0779499	0.00697168	0.108291	0.0101615
	90Sr	0.00130427	0.00481945	0.00329024	0.00531859	0.00550266	0.00489013	0.00489013	0.00485311	0.00474878	0.00125814	0.00336196	0.00400786
T135	137Cs	0.00731196	0.0919308	0.0955127	0.0997002	0.0497017	0.118288	0.107787	0.108208	0.0779499	0.00697168	0.108291	0.0102292
	90Sr	0.00130427	0.00481945	0.00329024	0.00531859	0.00550266	0.00489013	0.00489013	0.00485311	0.00474878	0.00125814	0.00336196	0.00400786
T136	137Cs	0.00731196	0.0919308	0.0955127	0.0988655	0.0497017	0.118288	0.129642	0.108208	0.0779499	0.00697168	0.108291	0.0101605
	90Sr	0.00130427	0.00481945	0.00329024	0.00531859	0.00550266	0.00489013	0.00489013	0.00485311	0.00474878	0.00125814	0.00336196	0.00394667
T137	137Cs	0.00731196	0.0919308	0.0955127	0.0988655	0.0497017	0.118288	0.129642	0.108208	0.0779499	0.00697168	0.108291	0.0101938
	90Sr	0.00130427	0.00481945	0.00329024	0.00531859	0.00550266	0.00489013	0.00489013	0.00485311	0.00474878	0.00125814	0.00336196	0.00394667
T138	137Cs	0.00731196	0.0919308	0.0955127	0.0988655	0.0497017	0.118288	0.129642	0.108208	0.0779499	0.00697168	0.108291	0.0102347
	90Sr	0.00130427	0.00481945	0.00329024	0.00531859	0.00550266	0.00489013	0.00489013	0.00485311	0.00474878	0.00125814	0.00336196	0.00394667
T139	137Cs	0.00731196	0.0919308	0.0955127	0.0988655	0.0497017	0.118288	0.129642	0.108208	0.0779499	0.00697168	0.108291	0.0102347
	90Sr	0.00130427	0.00481945	0.00329024	0.00531859	0.00550266	0.00489013	0.00489013	0.00485311	0.00474878	0.00125814	0.00336196	0.00394667
T140	137Cs	0.00879455	0.0919308	0.0955127	0.100391	0.0497017	0.118288	0.129642	0.108208	0.0779499	0.00697168	0.108291	0.0102347
	90Sr	0.00130427	0.00481945	0.00329024	0.00531859	0.00550266	0.00489013	0.00489013	0.00485311	0.00474878	0.00125814	0.00336196	0.00394667
T141	137Cs	0.00879455	0.0919308	0.0955127	0.100391	0.0497017	0.118288	0.129642	0.108208	0.0779499	0.00697168	0.108291	0.0102347
	90Sr	0.00130427	0.00481945	0.00329024	0.00531859	0.00550266	0.00489013	0.00489013	0.00485311	0.00474878	0.00125814	0.00336196	0.00394667
T142	137Cs	0.00947272	0.0990199	0.102878	0.124809	0.0535343	0.153244	0.139639	0.116552	0.0839609	0.00750929	0.135096	0.00807721
	90Sr	0.00125468	0.00463622	0.00316514	0.00704033	0.00529344	0.0047042	0.0047042	0.00466859	0.00456823	0.00121031	0.00323414	0.00600189
T143	137Cs	0.00947272	0.0990199	0.102878	0.124809	0.0535343	0.153244	0.139639	0.116552	0.0839609	0.00750929	0.135096	0.00813571
	90Sr	0.00125468	0.00463622	0.00316514	0.00704033	0.00529344	0.0047042	0.0047042	0.00466859	0.00456823	0.00121031	0.00323414	0.00584953
T144	137Cs	0.00947272	0.0990199	0.102878	0.124809	0.0535343	0.153244	0.139639	0.116552	0.0839609	0.00750929	0.135096	0.00825563
	90Sr	0.00125468	0.00463622	0.00316514	0.00704033	0.00529344	0.0047042	0.0047042	0.00466859	0.00456823	0.00121031	0.00323414	0.00574737
T145	137Cs	0.00947272	0.0990199	0.102878	0.124809	0.0535343	0.153244	0.139639	0.116552	0.0839609	0.00750929	0.135096	0.00840139
	90Sr	0.00125468	0.00463622	0.00316514	0.00704033	0.00529344	0.0047042	0.0047042	0.00466859	0.00456823	0.00121031	0.00323414	0.005583
T146	137Cs	0.00947272	0.0990199	0.102878	0.1249	0.0535343	0.153244	0.139639	0.116552	0.0839609	0.00750929	0.135096	0.00845424
	90Sr	0.00125468	0.00463622	0.00316514	0.00704033	0.00529344	0.0047042	0.0047042	0.00466859	0.00456823	0.00121031	0.00323414	0.00549699
T147	137Cs	0.00947272	0.0990199	0.102878	0.12167	0.0535343	0.153244	0.139639	0.116552	0.0839609	0.00750929	0.13382	0.00842075
	90Sr	0.00125468	0.00463622	0.00316514	0.00704033	0.00529344	0.0047042	0.0047042	0.00466859	0.00456823	0.00121031	0.00323414	0.00549699
T148	137Cs	0.00947272	0.0990199	0.102878	0.12167	0.0535343	0.153244	0.139639	0.116552	0.0839609	0.00750929	0.13382	0.00832302
	90Sr	0.00125468	0.00463622	0.00316514	0.00704033	0.00529344	0.0047042	0.0047042	0.00466859	0.00456823	0.00121031	0.00323414	0.00520421
T149	137Cs	0.00640654	0.0669686	0.0695779	0.12167	0.036206	0.103641	0.0944399	0.0788261	0.056784	0.00507864	0.13382	0.00828461
	90Sr	0.00125468	0.00463622	0.00316514	0.00704033	0.00529344	0.0047042	0.0047042	0.00466859	0.00456823	0.00121031	0.00323414	0.00520421
T150	137Cs	0.00640654	0.0669686	0.0695779	0.12028	0.036206	0.103641	0.0944399	0.0788261	0.056784	0.00507864	0.154907	0.00828461
	90Sr	0.00125468	0.00463622	0.00316514	0.00704033	0.00529344	0.0047042	0.0047042	0.00466859	0.00456823	0.00121031	0.00323414	0.00520421
T151	137Cs	0.00640654	0.0669686	0.0695779	0.120146	0.036206	0.103641	0.0944399	0.0788261	0.056784	0.00507864	0.13382	0.00822884
	90Sr	0.00125468	0.00463622	0.00316514	0.00704033	0.00529344	0.0047042	0.0047042	0.00466859	0.00456823	0.00121031	0.00323414	0.00520421
T152	137Cs	0.00640654	0.0669686	0.0695779	0.121633	0.036206	0.103641	0.0944399	0.0788261	0.056784	0.00507864	0.13382	0.00822884
	90Sr	0.00125468	0.00463622	0.00316514	0.00704033	0.00529344	0.0047042	0.0047042	0.00466859	0.00456823	0.00121031	0.00323414	0.00520421
T153	137Cs	0.00640654	0.0669686	0.0695779	0.121633	0.036206	0.103641	0.0944399	0.0788261	0.056784	0.00507864	0.13382	0.00817046
	90Sr	0.00125468	0.00463622	0.00316514	0.00704033	0.00529344	0.0047042	0.0047042	0.00466859	0.00456823	0.00121031	0.00323414	0.00525231
T154	137Cs	0.00947272	0.0990199	0.102878	0.121633	0.0535343	0.153244	0.139639	0.116552	0.0839609	0.00750929	0.13382	0.00811413
	90Sr	0.00125468	0.00463622	0.00316514	0.00704033	0.00529344	0.0047042	0.0047042	0.00466859	0.00456823	0.00121031	0.00323414	0.00532729
T155	137Cs	0.00947272	0.0990199	0.102878	0.121277	0.0535343	0.153244	0.139639	0.116552	0.0839609	0.00750929	0.13382	0.00789429
	90Sr	0.00125468	0.00463622	0.00316514	0.00704033	0.00529344	0.0047042	0.0047042	0.00466859	0.00456823	0.00121031	0.00323414	0.00568861
T156	137Cs	0.00947272	0.0990199	0.102878	0.121277	0.0535343	0.153244	0.139639	0.116552	0.0839609	0.00750929	0.135096	0.00778108
	90Sr	0.00125468	0.00463622	0.00316514	0.00704033	0.00529344	0.0047042	0.0047042	0.00466859	0.00456823	0.00121031	0.00323414	0.00579146
T157	137Cs	0.00947272	0.0990199	0.102878	0.121277	0.0535343	0.153244	0.139639	0.116552	0.0839609	0.00750929	0.135096	0.00781062
	90Sr	0.00125468	0.00463622	0.00316514	0.00704033	0.00529344	0.0047042	0.0047042	0.00466859	0.00456823	0.00121031	0.00323414	0.00579146
T158	137Cs	0.00947272	0.0990199	0.102878	0.121277	0.0535343	0.153244	0.139639	0.116552	0.0839609	0.00750929	0.135096	0.00772349
	90Sr	0.00125468	0.00463622	0.00316514	0.00704033	0.00529344	0.0047042	0.0047042	0.00466859	0.00456823	0.00121031	0.00323414	0.00589947
T159	137Cs	0.00947272	0.0990199	0.102878	0.121277	0.0535343	0.153244	0.139639	0.116552	0.0839609	0.00750929	0.135096	0.00781062
	90Sr	0.00125468	0.00463622	0.00316514	0.00704033	0.00529344	0.0047042	0.0047042	0.00466859	0.00456823	0.00121031	0.00323414	0.00579146
T160	137Cs	0.00947272	0.0990199	0.102878	0.124809	0.0535343	0.153244	0.139639	0.116552	0.0839609	0.00750929	0.135096	0.00807721
	90Sr	0.00125468	0.00463622	0.00316514	0.00704033	0.00529344	0.0047042	0.0047042	0.00466859	0.00456823	0.00121031	0.00323414	0.00600189
T161	137Cs	0.00947272	0.0990199	0.102878	0.124809	0.0535343	0.153244	0.139639	0.116552	0.0839609	0.00750929	0.135096	0.00807721
	90Sr	0.00125468	0.00463622	0.00316514	0.00704033	0.00529344	0.0047042	0.0047042	0.00466859	0.00456823	0.00121031	0.00323414	0.00600189

[truncated: 13 more sheets: IDRmin, EDRmax, EDRmean, EDRmin, TDRmax, TDRmean, TDRmin, DRsum max, DRsum mean, DRsum min, doses max, doses mean, doses min]
